# Supplementary material for: A microscopy-based small molecule screen in primary neurons reveals neuroprotective properties of the FDA-approved anti-viral drug Elvitegravir
Source: Mol Brain. 2020 Sep 14;13:124. doi: 10.1186/s13041-020-00641-1 (PMC7489219; doi:10.1186/s13041-020-00641-1)
Supplement: Supplementary file 2 — Additional file 1. Table S1. [file 13041_2020_641_MOESM1_ESM.xlsx]

## Sheet: protection scores
compound name	% protection in screen	CAS-number	brief description
(-)-Epigallocatechin gallate	4.13354	989-51-5	(-)-Epigallocatechin gallate is a potent anti-oxidant polyphenol flavonoid isolated from green tea.
(-)-Huperzine A	-1.76104	102518-79-6	(-)-Huperzine A is an acetylcholinesterase inhibitor and NMDA receptor antagonist with an IC50 of 126 μM for NMDA-induced current.
(+)-Usniacin (D-Usnic acid)	-4.28081	7562-61-0	(+)-Usniacin (D-Usnic acid) is a naturally occurring dibenzofuran derivative found in several lichen species.
10-Hydroxycamptothecin	-0.331786	19685-09-7	10-Hydroxycamptothecin (10-HCPT, 10-hydroxy-CPT, OHCPT, NSC107124) is a DNA topoisomerase I inhibitor with potent anti-tumor activity.
3-Indolebutyric acid (IBA)	-1.76596	133-32-4	3-Indolebutyric acid (IBA) is a plant hormone in the auxin family and is an ingredient in many commercial plant rooting horticultural products.
4-Methylumbelliferone (4-MU)	-0.112991	90-33-5	4-Methylumbelliferone is a hyaluronic acid (HA) synthesis inhibitor with an IC50 of 0.4 mM.
5-hydroxytryptophan (5-HTP)	-0.631875	56-69-9	5-Hydroxytryptophan (5-HTP) is decarboxylated to serotonin (5-hydroxytryptamine or 5-HT) by the enzyme aromatic-L-amino-acid decarboxylase with the help of Vitamin B6.
Aesculin (Esculin)	-3.87229	531-75-9	Aesculin (Esculin) is a toxin found in horse chestnuts.
Aloin (Barbaloin)	0.909729	1415-73-2	Aloin (Barbaloin) is a potent tyrosinase inhibitor with an IC50 of 97 µM for HeLaS3 cells.
Ammonium Glycyrrhizinate (AMGZ)	3.29815	1407-03-0	Mono-ammonium glycyrrhizinate (AMGZ) is a unique product derived from Licorice root and has an extremely sweet taste.
Amygdalin	2.10697	29883-15-6	Amygdalin is a glycoside initially isolated from the seeds of the tree Prunus dulcis, also known as bitter almonds.
Andrographolide	-4.00652	5508-58-7	Andrographolide is a labdane diterpenoid that is the main bioactive component of the medicinal plant Andrographis paniculata.
Apigenin	-0.751617	520-36-5	Apigenin is a potent CYP2C9 inhibitor.
Apocynin (Acetovanillone)	-0.991179	498-02-2	Apocynin (Acetovanillone) is a selective NADPH-oxidase inhibitor with IC50 of 10 μM.
Arbutin (Uva, p-Arbutin)	-0.468703	497-76-7	Arbutin (Uvasol, p-Arbutin) is a tyrosinase inhibitor with an IC50 of 1.09 mM.
Artesunate	-3.35413	88495-63-0	Artesunate is part of the artemisinin group of drugs that treat malaria and a semi-synthetic derivative of artemisinin.
Asiatic acid	-2.43871	464-92-6	Asiatic acid is the aglycone of asiaticoside isolated from the plant Centella asiatica, commonly used in wound healing.
Astragaloside A	0.890124	83207-58-3	Astragaloside A is a pure small molecular compound isolated from Radix Astragali and is commonly used in the treatment of degenerative bone diseases such as osteoporosis.
ATP (Adenosine-Triphosphate)	0.247893	987-65-5	ATP is a disodium salt form of adenosine-triphosphate which is a multifunctional nucleoside triphosphate.
Azomycin (2-Nitroimidazole)	-3.83986	527-73-1	Azomycin (2-Nitroimidazole) is an antimicrobial antibiotic produced by a strain of Nocardia mesenterica.
Baicalein	-2.70601	491-67-8	Baicalein is a CYP2C9 and prolyl endopeptidase inhibitor.
Baicalin	-3.46649	21967-41-9	Baicalin is a known prolyl endopeptidase inhibitor and affects the GABA receptors.
Berberine Hydrochloride	-2.08019	633-65-8	Berberine Hydrochloride is a quaternary ammonium salt from the group of isoquinoline alkaloids.
Bergenin (Cuscutin)	1.661	477-90-7	Bergenin (Cuscutin) is trihydroxybenzoic acid glycoside and the C-glycoside of 4-O-methyl gallic acid.
Bilobalide	-1.60827	33570-04-6	Bilobalide is a biologically active terpenic trilactone present in Ginkgo biloba.
Biochanin A (4-Methylgenistein)	2.99724	491-80-5	Biochanin A (4-Methylgenistein) is an O-methylated isoflavone. It is a natural organic compound in the class of phytochemicals known as flavonoids.
Butylscopolamine bromide (Scopolamine butylbromide)	5.00451	149-64-4	Butylscopolamine bromide, is a peripherally acting antimuscarinic, anticholinergic agent used as an abdominal-specific antispasmodic.
Caffeic acid	-2.37052	331-39-5	Caffeic acid is a hydroxycinnamic acid, a naturally occurring organic compound.
Capsaicin	-2.28085	404-86-4	Capsaicin (Qutenza) is an active component of chili peppers, which are plants belonging to the genus Capsicum.
Chlorogenic acid	-2.16289	327-97-9	Chlorogenic acid is a hydroxycinnamic acid and a member of a family of naturally occurring organic compounds.
Chrysin	-0.0505981	480-40-0	Chrysin is a naturally occurring flavone chemically extracted from the blue passion flower (Passiflora caerulea).
Chrysophanic acid (Chrysophanol)	8.57889	481-74-3	Chrysophanic acid (Chrysophanol) is a EGFR/mTOR pathway inhibitor.
Cinchonidine	-3.04445	485-71-2	Cinchonidine is an alkaloid used in asymmetric synthesis in organic chemistry.
Coenzyme Q10(CoQ10)	9.82289	303-98-0, 13448-14-1, 55127-92-9, 55870-43-4	Coenzyme Q10 (ubiquinone, ubidecarenone, coenzyme Q) is a component of the electron transport chain and participates in aerobic cellular respiration.
Cryptotanshinone	-2.15405	35825-57-1	Cryptotanshinone is a major tanshinone isolated from Salvia miltiorrhiza that exhibits multiple activities.
Curcumol	7.41412	4871-97-0	Curcumol is a common traditional Chinese medicine with antitumor activities.
Cyclocytidine HCl	-2.18788	10212-25-6
Cyclosporin A (Cyclosporine A)	-4.51836	59865-13-3, 55126-45-9, 56645-58-0	Cyclosporin A (Cyclosporine A) is an immunosuppressant drug widely used in post-allogeneic organ transplant to reduce the activity of the patient's immune system.
Cyclovirobuxin D (Bebuxine)	17.2318	860-79-7, 541513-15-9 (XFumaric acid)	Cyclovirobuxine D (bebuxine; Cyclovirobuxine) is an active compound extracted from Buxus microphylla, which has been used for treating acute myocardial ischemia.
Cytisine (Baphitoxine, Sophorine)	-0.722543	485-35-8	Cytisine is a nicotinic acetylcholine receptor agonist.
Dihydroartemisinin (DHA)	-4.29607	71939-50-9	Dihydroartemisinin (DHA) is a semi-synthetic derivative of artemisinin and isolated from the traditional Chinese herb Artemisia annua.
Dihydromyricetin (Ampeloptin)	21.3507	27200-12-0	Dihydromyricetin (Ampelopsin (flavanol); Ampeloptin) is a natural antioxidant with good prospects.
Dioscin (Collettiside III)	32.1702	19057-60-4	Dioscin (Collettiside III) is a saponin extracted and isolated from Polygonatum Zanlanscianense Pamp with IC50 of 2.6, 0.8, 7.5, and 4.5 μM for the inhibition of the growth of the MDA-MB-435, H14, HL60, and HeLa cell lines, respectively.
Diosgenin	-1.47371	512-04-9	Diosgenin is a steroid sapogenin and the precursor for the semisynthesis of progesterone which in turn was used in early combined oral contraceptive pills.
Diosmetin (Luteolin 4-methyl ether)	8.81271	520-34-3	Diosmetin(Luteolin 4-methyl ether) is a bioflavonoid found in spearmint, oregano, and many other plants.
Diosmin	-0.0881476	520-27-4	Diosmin is a semisynthetic phlebotropic drug and a member of the flavonoid family.
DL-Carnitine hydrochloride	2.11274	461-05-2	DL-Carnitine hydrochloride is a quaternary ammonium compound biosynthesized from the amino acids lysine and methionine.
D-Mannitol (Osmitrol)	5.76368	69-65-8	D-Mannitol(Osmitrol) is an osmotic diuretic agent and a weak renal vasodilator.
Ecdysone	0.187017	3604-87-3	Ecdysone is a steroidal prohormone of the major insect molting hormone 20-hydroxyecdysone, which is secreted from the prothoracic glands.
Emodin	-4.07585	518-82-1	Emodin is a purgative resin, 6-methyl-1,3,8-trihydroxyanthraquinone, from rhubarb, the buckthorn and Japanese Knotweed (Fallopia japonica).
Enoxolone (Glycyrrhetin)	-0.00684768	471-53-4	Enoxolone is a pentacyclic triterpenoid derivative of the beta-amyrin type obtained from the hydrolysis of glycyrrhizic acid, which was obtained from the herb liquorice.
Ergosterol	-1.47015	57-87-4	Ergosterol is a sterol and a biological precursor (a provitamin) to vitamin D2.
Evodiamine (Isoevodiamine)	0.0206886	518-17-2	Evodiamine (Isoevodiamine) is an alkaloid extract from a plant known as Evodiae Fructus.
Fisetin (Fustel)	-2.49861	528-48-3	Fisetin (Fustel) is a potent sirtuin activating compound (STAC) and an agent that modulates sirtuins.
Formononetin (Formononetol)	-0.532524	485-72-3	Formononetin (Formononetol) is a phytoestrogen from the root of Astragalus membranaceus and an O-methylated isoflavone.
Fumalic acid (Ferulic acid)	-0.686243	1135-24-6	Fumalic acid (Ferulic acid) is a hydroxycinnamic acid and a type of organic compound found in the Ferula assafoetida L. or Ligusticum chuanxiong.
Gambogic Acid	14.8381	2752-65-0
Gastrodin(Gastrodine)	3.8411	62499-27-8	Gastrodin (Gastrodine) is a polyphenol. It is the glucoside of 4-hydroxybenzyl alcohol (gastrodigenin).
Glycyrrhizic acid	-4.00958	1405-86-3	Glycyrrhizic acid is a widely used anti-inflammatory agent isolated from the licorice root.
Gossypol	-2.20329	303-45-7, 40112-23-0, 732279-01-5	Gossypol is a polyphenolic aldehyde that permeates cells and acts as an inhibitor for several dehydrogenase enzymes.
Gramine	-3.83453	87-52-5	Gramine is a naturally occurring indole alkaloid present in several plant species.
Guanosine	-1.95518	118-00-3
Gynostemma Extract	-3.43185	80321-63-7	Gynostemma Extract is a saponins extract derived from the Gynostemma pentaphyllum.
Hematoxylin (Hydroxybrazilin)	1.27228	517-28-2	Hematoxylin (Hydroxybrazilin) is a compound that forms strongly colored complexes with certain metal ions, notably Fe(III) and Al(III) salts and a kind of stain in histology.
Hesperetin	-3.04003	520-33-2	Hesperetin is a bioflavonoid and, to be more specific, a flavanone.
Hesperidin	-3.55236	520-26-3	Hesperidin is a flavanone glycoside found abundantly in citrus fruits.
Honokiol	-2.25703	35354-74-6	Honokiol is a biphenolic compound present in the cones, bark, and leaves of Magnolia grandifloris.
Hordenine	-0.888821	539-15-1	Hordenine (N,N-dimethyl-4-hydroxyphenylethylamine) is a phenylethylamine alkaloid with antibacterial and antibiotic properties.
Hyodeoxycholic acid (HDCA)	-3.20935	83-49-8	Hyodeoxycholic (HDCA) acid is a secondary bile acid, one of the metabolic byproducts of intestinal bacteria.
Hypoxanthine	1.0809	68-94-0	Hypoxanthine is a naturally occurring purine derivative.
Icariin	-2.41876	489-32-7	Icariin is a flavonol and PDE5 inhibitor with IC50 of 1.0, 0.75, and 1.1 μM for PDE5A1, A2, and A3, respectively.
Indirubin	8.03901	479-41-4	Indirubin is a potent cyclin-dependent kinases and GSK-3β inhibitor with IC50 of about 75 nM and 0.19 μM.
Indole-3-carbinol	-2.02896	700-06-1	Indole-3-carbinol is produced by the breakdown of the glucosinolate glucobrassicin, which can be found at relatively high levels in cruciferous vegetables.
Inosine	19.8265	58-63-9	Inosine is a nucleoside that is formed when hypoxanthine is attached to a ribose ring via a β-N9-glycosidic bond.
Ipriflavone	-1.68512	35212-22-7	Ipriflavone (7-Isopropoxyisoflavon) is used to inhibit bone resorption.
Isoliquiritigenin	5.56201	961-29-5, 78918-29-3	Isoliquiritigenin (GU 17) is a strong nod gene- and glyceollin resistance-inducing flavonoid from soybean root exudate.
Kaempferol	-2.58499	520-18-3	Kaempferol is a natural flavonol, a type of flavonoid, that has been isolated from plant sources.
Kinetin (6-Furfuryladenine)	-0.453045	525-79-1	Kinetin (6-Furfuryladenine) is a kind of cytokinin, a class of plant hormone that promotes cell division. Kinetin is often used in plant tissue culture for inducing formation of callus (in conjunction with auxin) and to regenerate shoot tissues from callus.
L(+)-Rhamnose Monohydrate	0.561814	10030-85-0	L(+)-Rhamnose (Rham) is a naturally-occurring deoxy sugar.
Lappaconite Hydrobromide	0.962269	97792-45-5	Lappaconite Hydrobromide is a kind of alkaloid extracted from Aconitum sinomontanum Nakai and has anti-inflammatory effects.
L-carnitine (Levocarnitine)	3.20273	541-15-1	L-carnitine (Levocarnitine) is constituent of striated muscle and liver. It is used therapeutically to stimulate gastric and pancreatic secretions and in the treatment of hyperlipoproteinemias.
Limonin	-3.17219	1180-71-8	Limonin is also known as limonoate D-ring-lactone and limonoic acid di-delta-lactone. Chemically, it is a member of the class of compounds known as furanolactones.
Luteolin	-2.27722	491-70-3	Luteolin (Luteolol) is a PDE4 inhibitor and a general phosphodiesterase inhibitor, and an Interleukin 6 inhibitor.
Magnolol	-3.39971	528-43-8	Magnolol (2,2'-Bichavicol) is a bioactive compound found in the bark of the Houpu magnolia (Magnolia officinalis).
Matrine ((+)-Matrine)	-4.08013	519-02-8	Matrine ((+)-Matrine) is an alkaloid found in plants from the Sophora family. It has a variety of pharmacological effects, including anti-cancer effects, and action as a kappa opioid receptor agonist.
Methyl-Hesperidin	-2.33423	11013-97-1	Methyl-Hesperidin is a flavanone glycoside (flavonoid) (C28H34O15) found abundantly in citrus fruits. Its aglycone form is called hesperetin.
Monensin sodium salt (Coban)	3.22262	22373-78-0	Monensin sodium salt (Coban), isolated from Streptomyces cinnamonensis, is a well-known representative of naturally polyether ionophore antibiotics.
Morin hydrate (Aurantica)	-2.71292	6202-27-3	Morin hydrate (Aurantica) is a chemical compound. Morin can be used to test for the presence of aluminum or tin in a solution, since it forms characteristically fluorescent coordination complexes with them.
Myricetin (Cannabiscetin)	-1.08484	529-44-2	Myricetin(Cannabiscetin) is a naturally occurring flavonol, a flavonoid found in many grapes, berries, fruits, vegetables, herbs, as well as other plants.
Myricitrin (Myricitrine)	-2.22099	17912-87-7	Myricitrin (Myricitrine) is a chemical compound. It can be isolated from the root bark of Myrica cerifera (Bayberry, a small tree native to North America) and in Chrysobalanus icaco.
Nalidixic acid (NegGram)	-2.39967	389-08-2	Nalidixic acid (NegGram) is a synthetic 1,8-naphthyridine antimicrobial agent with a limited bacteriocidal spectrum. It is an inhibitor of the A subunit of bacterial DNA gyrase.
Naringenin	-3.43694	480-41-1	Naringenin is a flavonoid that is considered to have a bioactive effect on human health as antioxidant, free radical scavenger, anti-inflammatory, carbohydrate metabolism promoter, and immune system modulator.
Naringin (Naringoside)	-0.55272	10236-47-2	Naringin (Naringoside) is a flavanone glycoside. It is a major flavonoid in grapefruit and gives the grapefruit juice its bitter taste.
Naringin Dihydrochalcone (Naringin DC)	7.97237	18916-17-1	Naringin Dihydrochalcone (Naringin DC) is a new-style sweetening agent and an artificial sweetener derived from naringin.
Neohesperidin	4.45701	13241-33-3	Neohesperidin is an antioxidant agent with an IC50 of 22.31 µg/ml in the 1,1-diphenyl-2-picryldydrazyl (DPPH) radical-scavenging assay.
Neohesperidin dihydrochalcone (Nhdc)	-3.38623	20702-77-6	Neohesperidin dihydrochalcone (Nhdc), sometimes abbreviated to neohesperidin DC or simply NHDC, is an artificial sweetener derived from citrus.
Nobiletin (Hexamethoxyflavone)	-0.47139	478-01-3	Nobiletin (Hexamethoxyflavone) is a chemical compound. It is an O-methylated flavone, a flavonoid isolated from citrus peels like in tangerine.
Oleanolic Acid (Caryophyllin)	-2.00245	508-02-1	Oleanolic acid (Caryophyllin) is a naturally occurring triterpenoid, widely distributed in food and medicinal plants, related to betulinic acid. It is relatively non-toxic, antitumor, and hepatoprotective, as well as exhibiting antiviral. properties.
Oridonin (Isodonol)	-2.84738	28957-04-2	Oridonin(Isodonol), an entkaurane diterpenoid isolated from Rabdosia rubescens, is an important traditional Chinese herbal remedy.
Orotic acid (6-Carboxyuracil)	-3.32104	65-86-1	Orotic acid (6-Carboxyuracil) is a heterocyclic compound and an acid.
Osthole (Osthol)	-1.21069	484-12-8	Osthole (Osthol) is a type of coumarin.
Oxymatrine (Matrine N-oxide)	-1.44192	16837-52-8	Oxymatrine (Matrine N-oxide) is one of components of the root of Sophora flavescens.
Paeonol (Peonol)	-2.06254	552-41-0	Paeonol (Peonol) is a major component extracted from Chinese herbs moutan cortex and Cynanchum paniculatum .
Palmatine chloride	8.49568	10605-02-4	Palmatine hydrochloride (Palmatine chloride (6CI,7CI); Fibrauretin) is a hydrochloride salt of palmatine which is a protoberberine alkaloid.
Parthenolide ((-)-Parthenolide)	-3.83014	20554-84-1	Parthenolid e((-)-Parthenolide) is a sesquiterpene lactone which occurs naturally in the plant feverfew (Tanacetum parthenium).
Phloretin (Dihydronaringenin)	-1.62223	60-82-2	Phloretin (Dihydronaringenin) is a dihydrochalcone, a type of polyphenol.
Phlorizin (Phloridzin)	-2.88592	60-81-1	Phlorizin (Phloridzin) is a toxic 2'-glucoside of phloretin.
Piperine (1-Piperoylpiperidine)	-1.51179	94-62-2	Piperine (1-Piperoylpiperidine) is the alkaloid responsible for the pungency of black pepper and long pepper, along with chavicine (an isomer of piperine). It has also been used in some forms of traditional medicine and as an insecticide.
Polydatin (Piceid)	1.20132	65914-17-2	Polydatin (Piceid), 3,4’,5-trihydroxystilbene-3-β-mono-D-glucoside, the crystal component extracted from the root stem of perennial herbage Polygonum Cuspidatum Sieb.et Zucc.
Puerarin (Kakonein)	-3.02522	3681-99-0	Puerarin(Kakonein) is a 5-HT2C receptor and benzodiazepine site antagonist.
Quercetin (Sophoretin)	2.29097	117-39-5	Quercetin is a PI3K and PKC inhibitor with IC50 of 3.8 μM and 15µg/ml.
Quercetin dihydrate (Sophoretin)	-3.87575	6151-25-3	Quercetin, a flavonol widely distributed in plants. It is an antioxidant, like many other phenolic heterocyclic compounds.
Rhein (Monorhein)	5.38688	478-43-3, 202053-60-9 (monosodium salt)	Rhein(Monorhein; NSC 38629; Rheic acid; Rheinic acid) is a constituent of rhubarb which was isolated from the fresh rhizome of Rheum coreanum Nakai.
Rheochrysidin (Physcione)	18.707	521-61-9, 140670-52-6	Rheochrysidin (Physcion; physcione; parietin) is one of the major components of Da-Cheng-Qi decoction used in the treatment of inflammation.
Rotundine	-0.336856	483-14-7	Rotundine (L-tetrahydropalmatine, L-THP) is a selective dopamine D1 receptor antagonist with IC50 of 166 nM.
Rutaecarpine (Rutecarpine)	5.34512	84-26-4	Rutaecarpine is an indolopyridoquinazolinone alkaloid isolated from Evodia rutaecarpa and related herbs.
Rutin (Rutoside)	-3.76376	153-18-4	Rutin, a flavonol glycoside found in many plants, including buckwheat; tobacco; forsythia; hydrangea; viola, etc.
Salicin (Salicoside, Salicine)	-2.69743	138-52-3	Salicin (Salicoside, Salicine) is an alcoholic β-glycoside that contains D-glucose. Salicin is an anti-inflammatory agent that is produced from willow bark.
Salidroside (Rhodioloside)	11.186	10338-51-9	Salidroside (Rhodioloside; Rhodosin) is a glucoside compound with an IC50 of 4.99 ± 0.23 μg/mL for the proliferation of SACC-2 cells.
Sclareol	23.8248	515-03-7	Sclareol is a fragrant chemical compound found in clary sage (Salvia sclarea), from which it derives its name. It is classified as a bicyclic diterpene alcohol.
Sclareolide (Norambreinolide)	28.8245	564-20-5	Sclareolide (Norambreinolide) is a sesquiterpene lactone natural product derived from various plant sources including Salvia sclarea, Salvia yosgadensis, and cigar tobacco.
Sesamin (Fagarol)	15.6763	607-80-7	Sesamin (Fagarol) is a lignan isolated from the bark of Fagara plants and from sesame oil.
Shikimic acid (Shikimate)	0.278319	138-59-0	Shikimic acid (Shikimate), more commonly known as its anionic form shikimate, is an important biochemical intermediate in plants and microorganisms.
Silibinin (Silybin)	8.02963	22888-70-6	Silibinin (Silybin) is the major active constituent of silymarin.
Silymarin (Silybin B)	10.0047	65666-07-1	Silymarin (Silybin B), a strong novel free radical scavenger, is used for treatment of patients with acute brain infarction.
Sinomenine (Cucoline)	-0.438147	115-53-7	Sinomenine (Cucoline) is traditionally used in herbal medicine in these countries, as a treatment for rheumatism and arthritis.
Sodium Danshensu	6.43901	67920-52-9, 23028-17-3	Sodium Danshensu is a mono sodium of danshensu which is a compound isolated from Salvia miltiorrhiza Bge.
Sophocarpine	0.91056	6483-15-4, 33823-32-4 (HCl)	Sophocarpine is a human ether-à-go-go-related gene (HERG) inhibitor with an IC(50) of about 0.2 mM.
Sorbitol (Glucitol)	3.23982	50-70-4	Sorbitol (Glucitol) is a sugar alcohol and a sugar substitute.
Stigmasterol (Stigmasterin)	4.26278	83-48-7	Stigmasterol (Stigmasterin) is used as a precursor in the manufacture of synthetic progesterone.
Synephrine (Oxedrine)	3.83189	94-07-5	Synephrine (Oxedrine) is a drug commonly used for weight loss.
Tangeretin (Tangeritin)	-0.746381	481-53-8	Tangeretin (Tangeritin) is a citrus flavonoids.
Tanshinone I	-5.27474	568-73-0	Tanshinone I is isolated from Danshen.
Tanshinone IIA (Tanshinone B)	3.41901	568-72-9	Tanshinone IIA (Tanshinone B) is the most abundant diterpene quinone in Danshen, Salviae miltiorrhizae Radix, a widely prescribed traditional herbal medicine that is used to treat cardiovascular and inflammatory diseases.
Taxifolin (Dihydroquercetin)	12.2174	480-18-2	Taxifolin(Dihydroquercetin) is a flavanonol, a type of flavonoid.
Tetrahydropapaverine hydrochloride	1.25754	6429-04-5	Tetrahydropapaverine, one of the TIQs and an analogue of salsolinol and tetrahydropapaveroline, has been reported to have neurotoxic effects on dopamine neurons.
Tetrandrine (Fanchinine)	9.82032	518-34-3, 32434-13-2 (2HCL)	Tetrandrine (Fanchinine; Hanfangchin A) is a calcium channel blocker with an IC50 of 38.23± 25.77 μM.
Theobromine (3,7-Dimethylxanthine)	0.992508	83-67-0	Theobromine (3,7-Dimethylxanthine) is a xanthine alkaloid that is used as a bronchodilator and as a vasodilator.
Triptolide	-1.79371	38748-32-2
Troxerutin	23.8142	7085-55-4	Troxerutin (Trihydroxyethylrutin) is a flavonol, a type of flavonoid.
Ursolic acid (Malol)	6.93744	77-52-1	Ursolic acid (Malol) is a pentacyclic triterpene acid, used in cosmetics.
Vanillin	-1.72592	121-33-5	Vanillin is a phenolic aldehyde used as a flavoring agent in foods, beverages, and pharmaceuticals.
Vanillylacetone	7.75849	122-48-5	Vanillylacetone is similar in chemical structure to other flavor chemicals such as vanillin and eugenol. It is used as a flavor additive in spice oils and in perfumery to introduce spicy aromas.
Xanthone (Genicide)	7.84632	90-47-1	Xanthone is an organic compound. It can be prepared by the heating of phenyl salicylate.
Yohimbine hydrochloride (Antagonil)	7.69691	65-19-0	Yohimbine (Antagonil) has been used as a mydriatic and in the treatment of impotence. It is also alleged to be an aphrodisiac.
β-Sitosterol	-0.368308	83-46-5	β-Sitosterol is one of several phytosterols (plant sterols) with chemical structures similar to that of cholesterol.
