# Supplementary material for: A microscopy-based small molecule screen in primary neurons reveals neuroprotective properties of the FDA-approved anti-viral drug Elvitegravir
Source: Mol Brain. 2020 Sep 14;13:124. doi: 10.1186/s13041-020-00641-1 (PMC7489219; doi:10.1186/s13041-020-00641-1)
Supplement: Supplementary file 3 — Additional file 2. Table S2. [file 13041_2020_641_MOESM2_ESM.xlsx]

## Sheet: protection scores
compound name	% protection in screen	CAS-number	brief description
2-Methoxyestradiol	19.8494	362-07-2,39-20-7 (H2SO4)	2-methoxyestradiol (2ME2) is a natural metabolite of estrogen that is known to inhibit HIF-1 alpha with an IC50 of 0.71 ± 0.11 μM for the inhibition of BPAEC migration.
5-Aminolevulinic acid hydrochloride	-1.26759	5451-09-2	5-Aminolevulinic acid is an intermediate in heme biosynthesis in the body and the universal precursor of tetrapyrroles.
Abiraterone (CB-7598)	ND	154229-19-3	Abiraterone is a CYP17 inhibitor (IC50 at 4 nM).
Abiraterone Acetate (CB7630)	-0.808438	154229-18-2, 877265-41-3 (methanesulfonate), 877319-47-6 (HCl)	Abiraterone Acetate (CB 7630) is a highly active and selective 17α-hydroxylase/17,20 lyase (CYP17A1) inhibitor with an IC50 of 72 nM.
Acadesine	4.98883	2627-69-2, 681006-28-0 (xH3O4P)	Acadesine is an AMP-activated protein kinase activator which is used for the treatment of acute lymphoblastic leukemia and may have applications in treating other disorders such as diabetes.
Acarbose	4.12067	56180-94-0, 1221158-13-9 (xH2O4S)	Acarbose is an anti-diabetic drug used to treat type 2 diabetes mellitus and, in some countries, prediabetes.
Acetylcysteine	29.0474	616-91-1	Acetylcysteine is a pharmaceutical drug and nutritional supplement used primarily as a mucolytic agent and in the management of paracetamol (acetaminophen) overdose.
Acipimox	-0.00388703	51037-30-0, 76958-97-9 (sodium salt)	Acipimox is a niacin derivative used as a hypolipidemic agent.
Acyclovir (Aciclovir)	-1.44384	59277-89-3	Acyclovir is a synthetic nucleoside analogue active against herpesviruses
Adapalene	63.5564	106685-40-9, 911110-93-5 (sodium salt)	Adapalene is a third-generation topical retinoid primarily used in the treatment of acne.
Adefovir Dipivoxil (Preveon, Hepsera)	18.8209	142340-99-6	Adefovir Dipivoxil (Preveon, Hepsera) works by blocking reverse transcriptase, an enzyme that is crucial for the hepatitis B virus (HBV) to reproduce in the body.
Adenine	11.5425	73-24-5	Adenine is a purine derivative and a nucleobase with a variety of roles in biochemistry.
Adenine hydrochloride	3.56323	2922-28-3	Adenine hydrochloride is a hydrochloride salt form of adenine which is a purine derivative and a nucleobase with a variety of roles in biochemistry.
Adenosine (Adenocard)	15.3088	58-61-7, 58056-57-8 (xHCl)	Adenosine is a nucleoside composed of a molecule of adenine attached to a ribose sugar molecule (ribofuranose) moiety via a β-N9-glycosidic bond.
Adrucil (Fluorouracil)	-16.3346	51-21-8	Adrucil (Fluorouracil) belongs to the family of drugs called antimetabolites.
Agomelatine	-12.7045	138112-76-2, 1176316-99-6 (HCl), 824393-18-2 (L(+)-Tartaric acid)	Agomelatine is classified as a norepinephrine-dopamine disinhibitor (NDDI) due to its antagonism of the 5-HT2C receptor.
Albendazole (Albenza)	28.3354	54965-21-8	Albendazole (Albenza) is a member of the benzimidazole compounds used as a drug indicated for the treatment of a variety of worm infestations.
Alendronate (Fosamax)	40.1327	121268-17-5	Alendronate Sodium (Fosamax) is a farnesyl diphosphate synthase inhibitor with IC50 of 460 nM.
Alfuzosin hydrochloride (Uroxatral)	-0.340232	81403-68-1, 81403-80-7 (free base)	Alfuzosin (Uroxatral) is an alpha1 receptor antagonist used to treat benign prostatic hyperplasia (BPH).
Aliskiren hemifumarate	30.5266	173334-58-2, 173334-57-1 (free base), 173399-03-6 (HCl)	Aliskiren hemifumarate is a hemifumarate salt form of Aliskiren. Aliskiren is a novel orally effective direct renin inhibitor with an IC50 of 0.72 nM against renin.
Allopurinol (Zyloprim)	19.7611	315-30-0	Allopurinol (Zyloprim) is a clinically used xanthine oxidase (XO) inhibitor ,and its IC50 value is 0.78μM.
Allopurinol Sodium (Aloprim)	21.3533	17795-21-0	Allopurinol Sodium (Aloprim) is a xanthine oxidase inhibitor with an IC50 of 7.82±0.12 µM.
Altretamine (Hexalen)	-3.74501	645-05-6, 2975-00-0 (HCl)	Altretamine (Hexalen) is an anti-neoplastic agent.
Amantadine hydrochloride (Symmetrel)	1.4123	665-66-7	Amantadine hydrochloride (Symmetrel) is used to treat or prevent infections of the respiratory tract caused by a certain virus
Amfebutamone (Bupropion)	2.07692	31677-93-7	Amfebutamone (Bupropion) is a selective norepinephrine-dopamine reuptake inhibitor with IC50 of 6.5 and 3.4µM for the reuptake of dopamine and norepinephrine, respectively.
AMG-073 HCl (Cinacalcet hydrochloride)	-14.7806	364782-34-3, 226256-56-0 (free base), 1025064-29-2 (acetate)	AMG-073 (Cinacalcet hydrochloride) represents a new class of compounds for the treatment of hyperparathyroidism.
Amiloride hydrochloride (Midamor)	-0.811739	2016-88-8, 2609-46-3(free base)	Amiloride hydrochloride (Midamor), a pyrazine compound inhibiting sodium reabsorption through sodium channels in renal epithelial cells.
Aminocaproic acid (Amicar)	25.5284	60-32-2	Aminocaproic acid (Amicar) is a derivative and analogue of the amino acid lysine.
Aminophylline (Truphylline)	11.9678	317-34-0	Aminophylline (Phyllocontin, Truphylline) is a competitive nonselective phosphodiesterase inhibitor with an IC50 of 0.12 mM and also a nonselective adenosine receptor antagonist.
Amlodipine besylate (Norvasc)	-2.43914	111470-99-6	Amlodipine besylate (Norvasc), a long-acting dihydropyridine calcium channel blocker, is effective in the treatment of angina pectoris and hypertension
Amorolfine Hydrochloride	-45.7651	78613-38-4	Amorolfine hydrochloride is a antifungal reagent.
Amoxicillin (Amox)	-1.15054	34642-77-8	Amoxicillin (Amox) is a moderate- spectrum, bacteriolytic, β-lactam antibiotic.
Anastrozole	3.89487	120511-73-1	Inhibits the enzyme aromatase
Apatinib (YN968D1)	-0.458969	811803-05-1	Apatinib (YN968D1) is a small-molecule selective multitargeted tyrosine kinase inhibitor with an IC50 of 2.43 nM for the inhibition of VEGFR2.
Aprepitant (MK-0869)	17.5906	170729-80-3	Substance P antagonists (SPA).
Artemether (SM-224)	1.02853	71963-77-4	Artemether is an antimalarial for the treatment of resistant strains of falciparum malaria.
Asenapine	-16.7618	65576-45-6, 135883-08-8 (Maleic acid)	Asenapine (Saphris) is a new atypical antipsychotic used for the treatment of schizophrenia and acute mania associated with bipolar disorder .
Atazanavir sulfate	2.11586	229975-97-7	Atazanavir sulfate (BMS-232632-05) is a sulfate salt form of atazanavir (BMS-232632) that is an highly potent HIV protease inhibitor with EC50 and EC90 of 2.6~5.3 nM and 9~15 nM in cell culture.
Atropine	9.72902	5908-99-6	Atropine sulfate monohydrate is a competitive muscarinic acetylcholine receptor antagonist with an IC50 of 2.5 nM.
Axitinib	21.6699	319460-85-0	Axitinib blocked phosphorylation of VEGFR-2 and VEGFR-3 with average IC50s of 0.2 and 0.1 to 0.3 nM.
Azelastine hydrochloride (Astelin)	-2.31589	79307-93-0	Azelastine is a potent, second-generation, selective, histamine antagonist.
Aztreonam (Azactam, Cayston)	-1.21748	78110-38-0	Aztreonam (Azactam, Cayston) is a synthetic monocyclic beta-lactam antibiotic.
Benazepril hydrochloride	-11.0775	86541-74-4, 86541-75-5 (free base)	Benazepril is a medication used to treat high blood pressure.
Bendamustine HCL	9.60753	3543-75-7	Bendamustine inhibits SU-DHL-1 cell proliferation with IC50 at 50 μm.
Benserazide	6.77522	14919-77-8	Benserazide hydrochloride (Serazide) is a peripherally-acting aromatic L-amino acid decarboxylase (AAAD) or DOPA decarboxylase inhibitor.
Betamethasone dipropionate	6.47009	5593-20-4	Betamethasone Dipropionate (Diprolene) is a glucocorticoid steroid with anti-inflammatory and immunosuppressive abilities.
Betamethasone valerate (Betnovate)	6.58301	2152-44-5	Betamethasone valerate (Betnovate, Celestone) is a moderately potent glucocorticoid steroid with anti-inflammatory and immunosuppressive properties.
Betapar (Meprednisone)	11.6373	1247-42-3	Betapar (Meprednisone) is a glucocorticoid and a methylated derivative of prednisone.
Bethanechol chloride	-1.35279	590-63-6	Carbamyl-beta-methylcholine chloride (Bethanechol chloride) is a selective muscarinic receptor agonist without any effect on nicotinic receptors.
Biapenem	3.30128	120410-24-4	Biapenem is a carbapenem antibiotic.
BIBR 953 (Dabigatran etexilate, Pradaxa)	-1.39874	211914-51-1	BIBR 953(Dabigatran) is a reversible, competitive, direct thrombin inhibitor.
BIBR-1048 (Dabigatran)	0.465877	211915-06-9, 872728-81-9 (methanesulfonate), 1019206-66-6 (HCl)	Dabigatran etexilate (BIBR-1048) is an anticoagulant from the class of the direct thrombin inhibitors.
Bicalutamide (Casodex)	-3.3793	90357-06-5	An oral non-steroidal anti-androgen.
Bimatoprost	9.96878	155206-00-1	Bimatoprost is a prostaglandin analog used topically (as eye drops) to control the progression of glaucoma and in the management of ocular hypertension.
Bisoprolol	10.0309	104344-23-2	A selective type β1 adrenergic receptor blocker
Bleomycin sulfate	-2.58104	9041-93-4	A glycopeptide antibiotic produced by the bacterium Streptomyces verticillus.
Bortezomib (Velcade)	-4.78686	179324-69-7	Bortezomib also known as Velcade, MG-341, PS-341 is proteasome Inhibitor, effectively inhibits proteasome activity (Ki-0.6 nM).
Budesonide	-9.48566	51333-22-3	Budesonide is a glucocorticoid steroid for the treatment of asthma, non-infectious rhinitis.
Bumetanide	-2.16136	28395-03-1, 28434-74-4 (sodium salt)	Bumetanide (Bumex) is a loop diuretic of the sulfamyl category to treat heart failure.
Bupivacaine hydrochloride (Marcain)	-1.91661	18010-40-7	Bupivacaine hydrochloride (Marcain) is a more potent cAMP production inhibitor with an IC50 of 2.3 µM.
Busulfan (Myleran, Busulfex)	15.7057	55-98-1	Busulfan (Myleran, Busulfex) is a cell cycle non-specific alkylating antineoplastic agent.
Camptothecin	-13.3683	7689-03-4	Camptothecin (CPT) is a cytotoxic quinoline alkaloid which inhibits the DNA enzyme topoisomerase I (topo I) with an IC50 and IC70 of 50 nM and 0. 225 μM .
Candesartan cilexetil (Atacand)	7.42033	145040-37-5	Candesartan cilexetil (Atacand) is a specific nonpeptide Ang II receptor (ATR) antagonist and the prodrug of candesartan which is an ATR antagonist with an IC50 of 15 µg/kg.
Capecitabine (Xeloda)	3.74223	154361-50-9,158798-73-3, 958887-39-3	Capecitabine (Xeloda) is an orally-administered chemotherapeutic agent (IC50 = 0.7~5 mM) and prodrug of 5-fluorouracil which is a DNA synthesis inhibitor with an IC50 for 5.0 ± 1.8 μM.
Carbamazepine (Carbatrol)	2.33196	298-46-4	Carbamazepine is a sodium channel blocker with an IC50 of 140 µM.
Carbidopa	-2.31797	28860-95-9	Carbidopa is an aromatic-L-amino-acid decarboxylase inhibitor with an IC50 of 29 ± 2 μM.
Carboplatin	2.36138	41575-94-4	This drug performed growth inhibitory activity in IGROV1 and OAW42 cells (IC50 of 25 and 30 mg/l,respectively).
Cefdinir (Omnicef)	44.55	91832-40-5	Cefdinir (Omnicef) is a bacteriocidal antibiotic.
Cefditoren pivoxil	8.15928	117467-28-4	Cefditoren pivoxil is used to treat uncomplicated skin and skin structure infections, etc.
Cefprozil hydrate (Cefzil)	0.673827	121123-17-9	Cefprozil hydrate (Cefzil) is a second-generation cephalosporin type antibiotic.
Celecoxib	-7.04612	169590-42-5,184007-95-2, 194044-54-7	COX-2 inhibitor,IC50=0.04uM
Cerubidine (Daunorubicin HCl, Rubidomycin HCl)	ND	23541-50-6	Cerubidine (Daunorubicin) is the hydrochloride salt of an anthracycline cytotoxic antibiotic produced by a strain of Streptomyces coeruleorubidus (IC50=0.5μM).
Cetirizine Dihydrochloride	-10.5462	83881-52-1, 83881-52-1 (2HCl)	Cetirizine is an antihistamine.
Chenodeoxycholic acid	-2.92403	474-25-9	Chenodeoxycholic acid is a naturally occurring human bile acid.
Chloramphenicol (Chloromycetin)	0.271749	56-75-7	Chloramphenicol (Chloromycetin) is a bacteriostatic antimicrobial.
Chlorothiazide	31.2908	58-94-6	Chlorothiazide is a diuretic and antihypertensive. (IC50=3.8 mM)
Chloroxine	-4.8564	773-76-2	Chloroxine is a synthetic antibacterial compound that is effective in the treatment of dandruff and seborrheic dermatitis when incorporated in a shampoo.
Chlorpromazine (Sonazine)	-4.78237	69-09-0	Chlorpromazine hydrochloride (Sonazine) is a dopamine and potassium channel inhibitor with IC50 of 6.1 and 16 µM for nward-rectifying K+ currents and time-independent outward currents.
Chlorprothixene	-2.97435	113-59-7	Chlorprothixene is a typical antipsychotic drug of the thioxanthene class and was the first of the series to be synthesized.
Cilnidipine	-15.9666	132203-70-4	Cilnidipine is a calcium channel blocker.
Cilostazol	-13.775	73963-72-1	Cilostazol is a medication used in the alleviation of the symptom of intermittent claudication in individuals with peripheral vascular disease.
Cimetidine (Tagamet)	-0.846549	51481-61-9, 76181-71-0, 270574-63-5	Cimetidine (Tagamet), a histamine congener, competitively inhibits histamine binding to histamine H2 receptors.
Cisplatin	1.34902	15663-27-1	Potent anticancer agent that blocks DNA synthesis.
Cladribine	-1.64831	4291-63-8	Cladribine (Leustatin) is an adenosine deaminase inhibitor with an IC50 of about 0.2 μM.
Clarithromycin (Biaxin, Klacid)	-1.54454	81103-11-9	Clarithromycin is a macrolide antibiotic and a CYP3A4 substrate and inhibitor.
Clemastine fumarate	1.09478	14976-57-9, 15686-51-8 (free base)	Clemastine fumarate, a histamine H1 antagonist used as the hydrogen fumarate in hay fever, rhinitis, allergic skin conditions, and pruritus.
Clindamycin hydrochloride (Dalacin)	2.41183	21462-39-5	Clindamycin hydrochloride (Dalacin) is the hydrated hydrochloride salt of clindamycin which is a semisynthetic antibiotic.
Clofarabine	-10.1556	123318-82-1	Inhibits the enzymatic activities of ribonucleotide reductase (IC50 = 65 nM) and DNA polymerase
Clofibrate (Atromid-S)	-1.88843	637-07-0	Clofibrate (Atromid-S), a fibric acid derivative used in the treatment of hyperlipoproteinemia type III and severe hypertriglyceridemia.
Clomifene citrate (Serophene)	-1.18271	50-41-9	Clomifene citrate (Serophene) is a selective estrogen receptor modulator.
Clomipramine hydrochloride (Anafranil)	-0.839204	17321-77-6	Clomipramine hydrochloride (Anafranil) is a hydrochloride salt of clomipramine which is a serotonin transporter (SERT), norepinephrine transporter (NET) dopamine transporter (DAT) blocker with Ki of 0.14, 54 and 3 nM, respectively.
Clonidine hydrochloride (Catapres)	-1.9782	4205-91-8	Clonidine hydrochloride (Catapres) is a direct-acting α2 adrenergic agonist with an ED50 of 0.02±0.01 mg/kg.
Clopidogrel (Plavix)	-12.0251	120202-66-6, 113665-84-2 (free base)	Clopidogrel is an oral, thienopyridine class antiplatelet agent.
Clorsulon	-1.66168	60200-06-8	Clorsulon is a competitive 8-phosphoglycerate kinase and phospho-glyceromutase inhibitor.
Clotrimazole (Canesten)	-1.46804	23593-75-1	Clotrimazole (Canesten) is a synthetic, antifungal and broad-spectrum derivate of imidazole.
Cloxacillin sodium (Cloxacap)	0.144346	7081-44-9	Cloxacillin sodium (Cloxacap) is a sodium salt of cloxacillin (Cloxapen, Cloxacap，Orbenin) that is a penicillinase-resistant, acid resistant, semi-synthetic penicillin.
Clozapine (Clozaril)	-5.01262	5786-21-0	Clozapine (Clozaril) is a potent 5-HT1C receptor antagonist with an IC50 of 110 nM for 5-HT-stimulated phosphoinositide hydrolysis.
Cortisone acetate (Cortone)	-0.736418	50-04-4, 29253-51-8, 478614-09-4	Cortisone acetate (Cortone) is an acetate salt form of cortisone that is a steroid hormone and a glucocorticoid.
Crystal violet	-3.36789	548-62-9	Crystal violet is a triarylmethane dye.
Cytarabine	38.3415	147-94-4, 69-74-9 (HCl)	Cytarabine (Cytosar-U) is an antimetabolic agent and a DNA polymerase with an IC50 of 16 nM for wild-type CCRF-CEM cells.
Dacarbazine (DTIC-Dome)	-1.38675	4342-03-4	Dacarbazine (DTIC-Dome) is an antineoplastic chemotherapy drug used in the treatment of various cancers.
Daidzein	-2.0751	486-66-8	Daidzein belongs to the group of isoflavones.
Dapoxetine hydrochloride (Priligy)	-1.89383	129938-20-1	Dapoxetine hydrochloride is a short-acting novel selective serotonin reuptake inhibitor.
Daptomycin	-3.02724	103060-53-3, 500872-31-1	Daptomycin is a novel lipopeptide antibiotic.
Dasatinib (BMS-354825)	-9.79254	302962-49-8, 854001-07-3 (HCl)	Dasatinib also known as BMS-354825, Sprycel, BMS354825 is ATP-competitive, dual SRC/ABL inhibitor. BMS-354825 inhibits all members of the Src family, including c-Src, Lck, Fyn, and Yes (IC50 < 1.1nmol/L).
Decitabine	11.2846	2353-33-5, 879492-56-5 (HCl), 879492-57-6 (monomethanesulfonate)	Decitabine (NSC 127716, Dacogen, DAC) is an available nucleoside-based DNA methyltransferase (DNMT) inhibitor with IC50 of 490, 400 and 100 nM for A549, LoVo and LoVo-DX cell lines.
Deflazacort (Calcort)	-1.74253	14484-47-0, 74712-90-6	Deflazacort (Calcort) is a glucocorticoid used as an anti-inflammatory and immunosuppressant.
Desonide	9.64388	638-94-8	Desonide is a low potency topical corticosteroid.
Dexamethasone	-9.25242	50-02-2	Dexamethasone is an anti-inflammatory and immunosuppressant.
Dexrazoxane Hydrochloride	-16.202	149003-01-0	A cardioprotective agent
Dextrose (D-glucose)	-6.79543	50-99-7	Dextrose (D-glucose), a simple sugar (monosaccharide), is an important carbohydrate in biology.
Diclofenac	-4.33842	15307-79-6	Diclofenac is a non-selective COX inhibitor with IC50 of 60 and 220 nM for ovine COX-1 and -2, respectively.
Didanosine (Videx)	11.6102	69655-05-6	Didanosine (Videx, Videx EC) is a reverse transcriptase inhibitor with an IC50 of 0.49 μM.
Diphenhydramine HCl (Benadryl)	1.9657	147-24-0	Diphenhydramine hydrochloride (Benadryl), a histamine H1 antagonist used as an antiemetic, antitussive, for dermatoses and pruritus, for hypersensitivity reactions, as a hypnotic, an antiparkinson, and as an ingredient in common cold preparations.
Dipyridamole (Persantine)	-3.5792	58-32-2, 763-39-4 (XHCl)	Dipyridamole (Permole, Persantine) is a phosphodiesterase inhibitor that blocks uptake and metabolism of adenosine by erythrocytes and vascular endothelial cells.
Disulfiram (Antabuse)	-13.5946	97-77-8	Disulfiram (Antabuse) is a drug used to support the treatment of chronic alcoholism by producing an acute sensitivity to alcohol.
Divalproex sodium	3.49226	76584-70-8	Divalproex sodium consists of a compound of sodium valproate and valproic acid in a 1:1 molar relationship in an enteric coated form.
Docetaxel (Taxotere)	-4.26834	114977-28-5, 148408-66-6 (3H2O)	An microtubule disassembly inhibitor with IC50 of a range of 0.31–100 ηM.
Domperidone (Motilium)	-9.12312	57808-66-9	Domperidone (Motilium) is a dopamine blocker and an antidopaminergic reagent.
Donepezil HCl (Aricept)	-8.97665	120011-70-3	Donepezil hydrochloride (Aricept) is a centrally acting reversible acetylcholinesterase inhibitor with an IC50 of 12.3 nM.
Dopamine hydrochloride (Inotropin)	-1.43936	62-31-7, 51-61-6 (free base)	Dopamine hydrochloride (Inotropin) is a catecholamine neurotransmitter present in a wide variety of animals,And a dopamine D1-5 receptors agonist.
Doripenem Hydrate	-0.0213439	364622-82-2, 148016-81-3 (free base)	Doripenem (doripenem monohydrate) is an ultra-broad spectrum injectable antibiotic.
Dorzolamide HCL	0.0606056	130693-82-2, 120279-96-1 (free base)	Dorzolamide (Trusopt) is a carbonic anhydrase inhibitor.
Doxazosin mesylate	ND	77883-43-3, 74191-85-8 (free base)	Doxazosin mesylate (Cardura) is an alpha-1 adrenergic receptor blocker.
Doxorubicin (Adriamycin)	ND	25316-40-9, 23214-92-8 (free base), 1246449-85-3 (4-methylbenzenesulfonate)	Doxorubicin is a topoisomerase II inhibitor with IC50 of 1 and 2 μM for the inhibition of MCF-7 and MDA-MB231.
Drospirenone	-0.384521	67392-87-4	Drospirenone is a synthetic progestin that is an analog to spironolactone.
Dutasteride	113.395	164656-23-9	5-alpha-reductase inhibitor
Dyphylline (Dilor)	-0.360559	479-18-5, 52756-53-3, 68350-70-9	Dyphylline (Dilor, Lufyllin, diprophylline) is a xanthine derivative with bronchodilator and vasodilator effects.
Econazole nitrate (Spectazole)	-2.24776	24169-02-6	Econazole nitrate (Spectazole) is an imidazole class antifungal medication.
Eltrombopag (SB-497115-GR)	93.8668	496775-61-2	Eltrombopag (SB-497115-GR, Promacta, Revolade) is a small molecule agonist of the c-mpl (TpoR) receptor with an IC50 of 0.69 μM for the inhibition of hERG K+ channel tail current.
Elvitegravir (GS-9137)	89.3041	697761-98-1, 697762-15-5 (sodium salt)	Elvitegravir is a human immunodeficiency virus integrase inhibitor with EC50 of 0.7, 2.8 and 1.4 for HIV-1 IIIB, HIV-2 EHO and HIV-2 ROD.
Emtricitabine (Emtriva)	14.3728	143491-57-0	Emtricitabine (Emtriva) is a nucleoside reverse transcriptase inhibitor with an IC50 of 27.7 μM.
Enalapril maleate (Vasotec)	54.5322	76095-16-4	Enalapril maleate (Vasotec ), the active metabolite of enalapril, competes with angiotensin I for binding at the angiotensin-converting enzyme, blocking the conversion of angiotensin I to angiotensin II.
Enalaprilat dihydrate	-4.34477	84680-54-6	Enalaprilat is the first dicarboxylate-containing ACE inhibitor with an IC50 of 4 nM.
Entecavir hydrate	3.22075	209216-23-9	Entecavir hydrate belongs to the family of medicines called antivirals.
Epinephrine bitartrate (Adrenalinium)	-0.42997	51-42-3	Epinephrine bitartrate (D02149, Adrenalinium) is alpha- and beta-adrenergic receptor stimulator.
Epirubicin Hydrochloride	ND	56390-09-1	Epirubicin Hydrochloride (Ellence) is an anthracyclin antibiotics and a DNA topoisomerase II inhibitor with an IC50 of 12 μg/ml on an estrogen-receptor- positive ER (+) hyperdiploid EAT cell line.
Eplerenone	6.591	107724-20-9	Eplerenone (Inspra) is an aldosterone antagonist with an IC50 of 0.36 μM.
Erdosteine	-0.838303	84611-23-4	Erdosteine is a mucolytic which is used in treatment of excessive viscous mucus.
Erlotinib HCl	22.9163	183319-69-9, 183321-74-6 (free base), 248594-19-6 (methanesulfonate)	Erlotinib also known as Tarceva, CP-358774, OSI-774, NSC-718781 is a HCL salt with IC50 of 2 nM for HER1/EGFR TK.
Erythromycin (E-Mycin)	29.3948	114-07-8	Erythromycin is a macrolide antibiotic that has an antimicrobial spectrum similar to or slightly wider than that of penicillin (IC50=1.5 μg/ml).
Esomeprazole sodium (Nexium)	21.2587	161796-78-7, 119141-88-7 (free base)	Esomeprazole sodium (Nexium) is a sodium salt of esomeprazole that is a potent proton pump inhibitor with an IC50 of 0.076 mg/kg.
Estradiol	4.78078	50-28-2	Estradiol is the predominant sex hormone.
Estrone	-2.17748	53-16-7	Estrone is an estrogenic hormone.
Ethinyl estradiol	57.348	57-63-6	Ethynyl estradiol is an orally bio-active estrogen used in almost all modern formulations of combined oral contraceptive pills.
Ethionamide	27.6893	536-33-4	Ethionamide (2-ethylthioisonicotinamide) is an antibiotic used in the treatment of tuberculosis.
Etodolac (Lodine)	9.68271	41340-25-4, 150975-87-4 (monosodium salt)	Etodolac is a nonsteroidal anti-inflammatory drug.
Etomidate	1.97504	33125-97-2, 53188-20-8 (HCl)	Etomidate is a GABAA receptors agonist at GABAA receptors.
Etoposide (VP-16）	-11.8106	33419-42-0, 35317-32-9, 51854-34-3	Etoposide (Etopophos) is a Topoisomerase II inhibitor (IC50 = 59.2 μM).
Evista (Raloxifene Hydrochloride)	-19.3464	82640-04-8	A selective estrogen receptor modulator (SERM). raloxifene inhibited the proliferation of the human breast cancer cell line, MCF-7, with IC50=0.2 nM
Exemestane	-1.67	107868-30-4	Exemestane was found to inhibit human placental aromatase with IC50 of 42 nM.
Ezetimibe (Zetia)	21.419	163222-33-1	Ezetimibe (Zetia) is a drug that lowers cholesterol.
Febuxostat (Uloric)	-0.186269	144060-53-7, 1140907-13-6 (sodium salt)	Febuxostat is a non-purine selective xanthine oxidase inhibitor with IC50 of 114 -210 nM.
Felodipine (Plendil)	-1.75062	72509-76-3	Felodipine (Plendil, Renedil) is a calcium channel blocker with an IC50 of 3 µM and 2 x 10 µM for the formyl-Met-Leu-Phe-induced cytosolic calcium increase and H2O2 production, respectively.
Fenbendazole (Panacur)	-8.52449	43210-67-9	Fenbendazole (Panacur) is a broad spectrum benzimidazole anthelmintic used against gastrointestinal parasites with an IC5 of about 0.01 µg/ml.
Fenofibrate (Tricor, Trilipix)	-1.71045	49562-28-9	Fenofibrate (Tricor, Trilipix) is a drug of the fibrate class and fibric acid derivative
Fenoprofen calcium	1.38142	34597-40-5	Fenoprofen calcium is a nonsteroidal, anti-inflammatory antiarthritic agent.
Fesoterodine fumarate (Toviaz)	-0.933365	286930-03-8, 286930-02-7 (free base), 345663-07-2 (HCl)	Fesoterodine fumarate (Toviaz) is an antimuscarinic agent and is rapidly de-esterified to its active metabolite 5-hydroxymethyl tolterodine that is a muscarinic receptor antagonist.
Finasteride	59.5689	98319-26-7, 222989-99-3 (acetate)	Inhibitor of steroid Type II 5α-reductase
Fleroxacin (Quinodis)	-8.01106	79660-72-3	Fleroxacin (Quinodis) is a new broad-spectrum fluoroquinolone.
Floxuridine	-8.07368	50-91-9	Floxuridine (FUDR, FdUrd, Floxuridin) is a prodrugs of floxuridine and an oncology drug with an GI50 of 5.1 μM for the inhibition of MDCK/PEPT1.
Fluconazole	6.24331	86386-73-4, 155347-36-7 (H2O), 159532-41-9 (methanesulfonate)	Fluconazole is a triazole antifungal drug used in the treatment and prevention of superficial and systemic fungal infections.
Flucytosine (Ancobon)	3.83789	2022-85-7	Flucytosine (Ancobon) is a fluorinated pyrimidine analogue and a synthetic antimycotic drug.
Fludarabine (Fludara)	16.1613	21679-14-1	Fludarabine (Fludara) is a purine analog and a chemotherapy drug with IC50 < 3 μM.
Fludarabine Phosphate (Fludara)	-10.8404	75607-67-9	Fludarabine Phosphate (Fludara, 2-F-ara-AMP, FAMP) is a nucleoside analogue and formulated as the monophosphate form of F-ara-AMP(fludarabine, IC50 < 3 μM).
Flumazenil	-13.8075	78755-81-4	Flumazenil is a benzodiazepine antagonist.
Fluocinonide (Vanos)	-1.5701	356-12-7	Fluocinonide (Vanos) is a potent glucocorticoid steroid used topically as anti-inflammatory agent for the treatment of skin disorders such as eczema.
Fluoxetine HCl	-11.1468	59333-67-4, 56296-78-7	Fluoxetine (Prozac, Sarafem) is an antidepressant of the selective serotonin reuptake inhibitor (SSRI)class.
Flurbiprofen (Ansaid)	14.0431	5104-49-4	Flurbiprofen is a member of the phenylalkanoic acid derivative family of non-steroidal anti-inflammatory drugs (NSAIDs).
Fluvastatin sodium (Lescol)	-2.47721	93957-55-2, 126872-01-3, 885513-60-0, 93957-54-1 (free base)	Fluvastatin Sodium (Lescol) is an orally active, potent and competitive HMG-CoA reductase inhibitor with an IC50 of 70 nM for vascular smooth muscle proliferation in vitro.
Fudosteine	7.71538	13189-98-5	Fudosteine is a novel mucoactive agent and a MUC5AC mucin hypersecretion inhibitor.
Fulvestrant (Faslodex)	-2.63642	129453-61-8	Synthetic estrogen receptor antagonist (SERD)
Furosemide (Lasix)	32.0909	54-31-9, 41733-55-5 (sodium salt)	Furosemide (Lasix) is a loop diuretic used in the treatment of congestive heart failure and edema.
Gabapentin (Neurontin)	-5.19579	60142-96-3, 60142-95-2 (HCl), 63562-00-5 (sodium salt)	Gabapentin (Neurontin) is a pharmaceutical drug, specifically a GABA analogue.
Gabapentin Hydrochloride	-5.87342	60142-95-2, 60142-96-3 (free base)	Gabapentin Hydrochloride is a GABA analogue.
Gadodiamide (Omniscan)	5.4108	122795-43-1	Gadodiamide (Omniscan) is a gadolinium-based contrast agent used in MR imaging procedures to assist in the visualization of blood vessels.
Gallamine triethiodide (Flaxedil)	-8.45684	65-29-2	Gallamine triethiodide (Flaxedil) is a cholinergic receptor blocker with an IC50 of 68.0 ± 8.4 µM.
Gatifloxacin	-10.3293	112811-59-3, 316819-28-0 (methanesulfonate), 121577-32-0 (HCl)	Gatifloxacin is an antibiotic of the fourth-generation fluoroquinolone family.
Gefitinib (Iressa)	4.462	184475-35-2, 184475-55-6 (HCl)	Gefitinib also known as ZD-1839 & Iressa is a novel potent EGFR tyrosine kinase & Akt phosphorylations inhibitor with IC50 of 37, 26 and 57 nM.
Gemcitabine HCl (Gemzar)	-9.7621	122111-03-9, 95058-81-4 (free base)	Gemcitabine is an antimetabolites inhibiting DNA synthesis(cell IC50 of 0.06 µM).
Gemfibrozil (Lopid)	2.59543	25812-30-0	Gemfibrozil (Lopid) is an oral drug used to lower lipid levels.
Gestodene	-1.48255	60282-87-3, 110541-55-4	Gestodene is a progestogen hormonal contraceptive.
Glimepiride	-11.4014	93479-97-1	Glimepiride is a medium-to-long acting sulfonylurea anti-diabetic drug.
Glipizide (Glucotrol)	9.35804	29094-61-9	Glipizide (Glucotrol) is used to treat high blood sugar levels caused by a type of diabetes mellitus called type 2 diabetes.
Glyburide (Diabeta)	0.90571	10238-21-8	Glyburide (Diabeta) is an anti-diabetic drug in a class of medications known as sulfonylureas, closely related to sulfa drugs.
Granisetron HCl	-7.65505	107007-99-8, 109889-09-0 (free base)	Granisetron is a serotonin 5-HT3 receptor antagonist
Grape Seed Extract	105.21	84929-27-1	Grape seed extracts are industrial derivatives from whole grape seeds that have a great concentration of vitamin E, flavonoids, linoleic acid, and OPCs.
Guaifenesin (Guaiphenesin)	13.0947	93-14-1	Guaifenesin (Guaiphenesin) is thought to act as an expectorant.
Haloperidol (Haldol)	65.0257	52-86-8	Haloperidol (Haldol)) is an antipsychotic and butyrophenone.
Hydralazine hydrochloride	-0.624728	304-20-1	Hydralazine hydrochloride is a hydrochloride salt of hydralazine (Apresoline) that is a direct-acting smooth muscle relaxant with an IC50 of 1.9 mM.
Hydrochlorothiazide	8.56933	58-93-5	Hydrochlorothiazide is a first line diuretic drug of the thiazide class.
Hydrocortisone (Cortisol)	4.59782	50-23-7	Hydrocortisone is a steroid hormone or glucocorticoid produced by the adrenal gland.
Hydroxyurea (Cytodrox)	-2.46602	127-07-1	Hydroxyurea (Cytodrox) is an antineoplastic agent that inhibits DNA synthesis through the inhibition of ribonucleoside diphosphate reductase.
Ibuprofen (Advil)	46.775	15687-27-1	Ibuprofen is a non-selective COX inhibitor with an IC50 of 3.3 x 10-4 M.
Ibuprofen Lysine (NeoProfen)	-0.229634	57469-77-9, 82240-06-0, 127701-63-7,15687-27-1 (free base)	Ibuprofen Lysine (Motrin) is a non-steroidal anti-inflammatory drug.
Idarubicin HCl	ND	57852-57-0, 58957-92-9	Idarubicin is the anthracycline antibiotic and target DNA topoisomerase II (topo II). MCF-7 cells were sensitive to idarubicin, with an IC 50 value for growth inhibition of 0.01 μM
Ifosfamide	-4.71438	3778-73-2, 36341-88-5, 84711-20-6	Ifosfamide is a nitrogen mustard alkylating agent used in the treatment of cancer.
Iloperidone (Fanapt)	21.7464	133454-47-4, 1299470-39-5 (HCl)	Iloperidone (Fanapt, Fanapta, Zomaril) is an atypical antipsychotic for the treatment of schizophrenia.
Imatinib (Gleevec)	-11.4393	152459-95-5	Imatinib (STI571) is a number of tyrosine kinase enzymes specific inhibitor.
Imatinib Mesylate	-6.21485	220127-57-1, 152459-95-5 (free base), 862366-25-4 (HCL)	Imatinib Mesylate is a multitargeted c-kit, PDGF-R and c-ABL inhibitor with IC50 of 3.9 and 2.9 μM for the inhibition of T-cell proliferation stimulated by DCs and PHA, respectively.
Imiquimod	-8.69782	99011-02-6, 99011-78-6 (HCl), 896106-16-4 (Maleic acid)	Imiquimod (Aldara) is a novel synthetic agent with immune response modifying activity.
Indapamide (Lozol)	0.426389	26807-65-8	Indapamide (Lozol) is a non-thiazide sulphonamide diuretic drug, generally used in the treatment of hypertension, as well as decompensated cardiac failure.
Indomethacin (Indocid, Indocin)	3.41447	53-86-1	Indomethacin (Indocid, Indocin) is a non-steroidal anti-inflammatory drug commonly used to reduce fever, pain, stiffness, and swelling.
Ipratropium bromide	9.80742	22254-24-6	Ipratropium bromide is a muscarinic antagonist, bronchodilator, N-Isopropyl salt of atropine.
Irbesartan (Avapro)	0.237246	Irbesartan (Avapro)	Irbesartan (Avapro) belongs to the class of medicines called angiotensin II inhibitor antihypertensives.
Irinotecan	8.43529	97682-44-5	Irinotecan (Camptosar, Campto, CPT-11) is a topoisomerase I inhibitor with an IC50 of 15.8 and 5.17 μM for LoVo cells and HT-29 cells, respectively.
Irinotecan HCl Trihydrate (Campto)	27.4323	136572-09-3	Irinotecan hydrochloride trihydrate is a hydrochloride trihydrate of irinotecan (Camptosar, Campto, CPT-11) which is a topoisomerase I inhibitor with IC50 of 15.8 and 5.17 μM for LoVo cells and HT-29 cells, respectively.
Isoniazid (Tubizid)	45.5802	54-85-3	Isoniazid (Tubizid) is a prodrug and must be activated by bacterial catalase.
Isoprenaline hydrochloride	-0.700013	51-30-9	Isoprenaline hydrochloride is a beta-adrenergic agonist.
Isotretinoin	-1.40474	4759-48-2	It was developed to be used as a chemotherapy medication for the treatment of brain cancer, pancreatic cancer and more.
Itraconazole (Sporanox)	2.18741	84625-61-6	Itraconazole (Sporanox) is a triazole antifungal agent.
Ivermectin	-15.7802	70288-86-7, 71827-03-7	Ivermectin is a broad-spectrum antiparasitic medication.
Ketoconazole	-15.93	65277-42-1, 142128-59-4	Ketoconazole is a synthetic broad-spectrum antifungal agent.
Ketoprofen (Actron)	30.1948	22071-15-4	Ketoprofen is a non-selective NSAID with IC50 of 0.5 μM and 2.33 μM for human recombinant COX-1 and COX-2, respectively.
Ketorolac (Toradol)	37.3783	74103-07-4	Ketorolac tromethamine is a non-selective COX inhibitor with IC50 of 31.5 µM and 60.5 µM for human recombinant COX-1 and COX-2, respectively.
L-Adrenaline (Epinephrine)	0.370466	51-43-4	L-Adrenaline (Epinephrine) belongs to a group of the compounds known as catecholamines.
Lamivudine (Epivir)	0.555146	134678-17-4	Lamivudine (Epivir) is a potent nucleoside analog reverse transcriptase inhibitor with an IC50 of 2.7 mM.
Lansoprazole	-7.27847	103577-45-3, 226904-00-3 (sodium salt)	Lansoprazole is a proton-pump inhibitor (PPI) which prevents the stomach from producing gastric acid.
Lapatinib Ditosylate (Tykerb)	4.76175	388082-77-7, 231277-92-2 (free base), 1187538-35-7 (4-methylbenzenesulfonate)	EGFR and HER2 autophosphorylation inhibitor, against purified EGFR and HER2 of 10.2 and 9.8 nM, respectively.
Leflunomide	15.5851	75706-12-6, 210165-51-8	Immunosuppressant agent. Its active metabolite is A77 1726 (RS-61980).
Lenalidomide	-2.36273	191732-72-6, 1243329-97-6 (HCl)	Lenalidomide also known as CC-5013 & Revlimid is TNF-alpha inhibitor. Revlimid with purity >99% & solubility DMSO is available.
Letrozole	0.339853	112809-51-5	Aromatase inhibitor. CGS 20267 is a new non-steroidal compound which potently inhibits aromatase in vitro (IC50 of 11.5 nM) and in vivo (ED50 of 1–3 μg/kg p.o.)
Leucovorin Calcium	-10.9047	6035-45-6	Leucovorin is a reduced folic acid.
Levamisole Hydrochloride (Ergamisol)	19.7597	16595-80-5	Levamisole Hydrochloride (Ergamisol)is an antihelminthic drug that has been tried experimentally in rheumatic disorders where it apparently restores the immune response by increasing macrophage chemotaxis and T-lymphocyte function.
Levodopa (Sinemet)	0.209017	59-92-7	Levodopa (Sinemet) is an amino acid precursor of dopamine with antiparkinsonian properties.
Levofloxacin (Levaquin)	-4.91563	100986-85-4	Levofloxacin (Levaquin) is a synthetic fluoroquinolone (fluoroquinolones) antibacterial agent.
Levonorgestrel (Levonelle)	-1.05089	797-63-7	Levonorgestrel (Levonelle) is a synthetic progestogen used as an active ingredient in some hormonal contraceptives.
L-Glutamine	-2.01163	56-85-9	L-Glutamine is one of the 20 amino acids encoded by the standard genetic code.
Lidocaine (Alphacaine)	-8.60083	137-58-6	Lidocaine is a common local anesthetic and antiarrhythmic drug.
Lincomycin hydrochloride (Lincocin)	-7.86736	859-18-7	Lincomycin hydrochloride (Lincocin) is the monohydrated salt of lincomycin, a substance produced by the growth of a member of the lincolnensis group of Streptomyces lincolnensis.
Linezolid (Zyvox)	36.9518	165800-03-3	Linezolid is a synthetic antibiotic used for the treatment of serious infections.
Lomefloxacin hydrochloride (Maxaquin)	3.0802	98079-52-8	Lomefloxacin hydrochloride (Maxaquin) is a hydrochloride salt of lomefloxacin and is a fluoroquinolone antibiotic.
Lomustine (CeeNU)	-1.62413	13010-47-4	Lomustine (CeeNU) is an alkylating agent of value against both hematologic malignancies and solid tumors.
Loperamide hydrochloride	-2.47864	34552-83-5	Loperamide is an opioid-receptor agonist with an ED50 of 0.15 mg/kg.
Lopinavir (ABT-378)	1.08545	192725-17-0	Lopinavir is an inhibitor of the HIV protease.
Loratadine	-11.1376	79794-75-5, 444995-23-7 (HCl)	Loratadine (Claritin) is an antihistamine drug used to treat allergies.
Loteprednol Etabonate	30.6733	82034-46-6	Loteprednol etabonate is an anti-inflammatory corticosteroid used in ophthalmology
Manidipine (Manyper)	-11.2335	89226-50-6	Manidipine (Manyper) is a lipophilic, third-generation, highly vasoselective dihydropyridine calcium antagonist with an IC50 of 2.6 nM.
Manidipine dihydrochloride (CV-4093)	-11.3893	89226-75-5	Manidipine HCl (CV-4093) is a hydrochloride salt of manidipine that is a lipophilic, third-generation, highly vasoselective dihydropyridine calcium antagonist with an IC50 of 2.6 nM.
Maprotiline hydrochloride	0.000867461	10347-81-6	Maprotiline hydrochloride (Deprilept, Ludiomil, Psymion) is a selective noradrenalin re-uptake inhibitor and a tetracyclic antidepressant.
Maraviroc	2.40136	376348-65-1, 674782-29-7	Maraviroc is a selectiveantagonist of the CCR5co-receptorwith an in vitroIC50 of 0.1 to 4.5 nMand in vitro IC90 0.6to 13.4 nM.
Masitinib (AB1010)	-5.12581	790299-79-5, 1048007-93-7 (methanesulfonate)	Masitinib also known as Masivet, AB1010 is a tyrosine kinase, c-Kit, PDGFR, FGFR3, the FAK pathway inhibitor with IC50 of 150 ± 80, 200 ± 40 nM.
Megestrol Acetate	-7.04191	595-33-5	Megestrol Acetate is a synthetic progesteronal agent with an IC50 of 260 μM for the inhibition of HegG2.
Mercaptopurine	-8.52079	50-44-2, 6112-76-1 (HCl)	Mercaptopurine is a drug used to treat leukemia.
Mesalamine (Lialda)	21.8465	89-57-6	Mesalamine (Lialda, Apriso) is an anti-inflammatory drug.
Mesna (Uromitexan, Mesnex)	-0.810525	19767-45-4	Mesna (Uromitexan, Mesnex), a sulfhydryl compound that is used to reduce the incidence of hemorrhagic cystitis associated with certain chemotherapeutic agents.
Mestranol	11.8245	72-33-3	Mestranol is the 3-methyl ether of ethinylestradiol. It was the estrogen used in many of the first oral contraceptives.
Metformin hydrochloride (Glucophage)	10.1734	1115-70-4	Metformin hydrochloride (Glucophage) is a biguanide hypoglycemic agent used in the treatment of non-insulin-dependent diabetes mellitus not responding to dietary modification.
Methacycline hydrochloride (Physiomycine)	13.5039	3963-95-9	Methacycline hydrochloride (Physiomycine) is a tetracycline antibiotic.
Methazolastone	14.3422	85622-93-1	P.o. imidazotetrazine second-generation alkylating agent.
Methimazole (Tapazole, Northyx)	15.4628	60-56-0	Methimazole (Tapazole, Northyx) is an antithyroid medicine.
Methocarbamol (Robaxin)	-0.235422	532-03-6	Methocarbamol (Robaxin) is a central muscle relaxant used to treat skeletal muscle spasms.
Methoxsalen (Oxsoralen)	-4.75558	298-81-7, 12692-94-3	Methoxsalen (Oxsoralen) a naturally occurring furocoumarin compound found in several species of plants, including Psoralea corylifolia, is a drug used to treat psoriasis, eczema, vitiligo and some cutaneous Lymphomas in conjunction with exposing the skin to sunlight.
Methylprednisolone	7.52318	83-43-2	Methylprednisolone is a synthetic corticosteroid with anti-inflammatory and immunomodulating properties.
Metolazone (Zaroxolyn)	27.8581	17560-51-9	Metolazone (Zaroxolyn) is primarily used to treat congestive heart failure and high blood pressure.
Mianserin hydrochloride	-2.09799	21535-47-7, 24219-97-4 (free base)	Mianserin is a psychoactive drug of the tetracyclic antidepressant.
Miconazole (Monistat)	-1.4085	22916-47-8	Miconazole (Monistat) is an imidazole antifungal agent.
Miconazole nitrate	-6.78137	22832-87-7	Miconazole is an imidazole antifungal agent that is used topically and by intravenous infusion.
Milrinone (Primacor)	-10.3562	78415-72-2	Milrinone (Primacor) is a a potent and selective phosphodiesterase 3 inhibitor with an IC50 of 0.42 µM for the inhibition of FIII PDE.
Minoxidil	-1.13835	38304-91-5, 16317-69-4	Minoxidil is a vasodilator medication known for its ability to slow or stop hair loss and promote hair regrowth.
Mitoxantrone Hydrochloride	ND	70476-82-3, 65271-80-9 (free base), 70711-41-0 (diacetate)	Mitoxantrone is a type II topoisomerase inhibitor with IC50 of 2.0 µM, 0.42 mM for HepG2 and MCF-7/wt cells, respectively.
Monobenzone (Benoquin)	49.2885	103-16-2	Monobenzone (Benoquin) is a compound used as a topical drug for medical depigmentation.
Moroxydine	0.92625	3160-91-6	Moroxydine hydrochloride is a synthetic antiviral drug chemically belonging to the series of the heterocyclic biguanidines.
Moxifloxacin hydrochloride	0.0290907	186826-86-8, 151096-09-2 (free base)	Moxifloxacin (Avelox, Avalox) is a fourth generation synthetic fluoroquinolone antibacterial agent.
Mycophenolate mofetil (CellCept)	4.40784	128794-94-5, 116680-01-4 (HCl)	Mycophenolate mofetil is a inhibitor of inosine monophosphate dehydrogenase and a immunosuppressant.
Mycophenolic (Mycophenolate)	-10.25	24280-93-1	Mycophenolic acid (Mycophenolate) is an immunosuppressant drug used to prevent rejection in organ transplantation.
Naftopidil (Flivas)	-8.13702	57149-07-2	Naftopidil is a selective α1-adrenergic receptor antagonist or alpha blocker with a Ki of 58.3 nM.
Naphazoline hydrochloride (Naphcon)	-0.841689	550-99-2	Naphazoline hydrochloride (Naphcon) is an ocular vasoconstrictor and imidazoline derivative sympathomimetic amine.
Natamycin (Pimaricin)	-0.638927	7681-93-8, 52882-37-8	Natamycin (Pimaricin) is a naturally occurring antifungal agent.
Nateglinide (Starlix)	42.3863	105816-04-4	Nateglinide (Starlix) is an insulin secretagog agent that lowers blood glucose levels by stimulating insulin secretion from the pancreas.
Nebivolol (Bystolic)	-2.6371	152520-56-4, 118457-14-0 (free base)	Nebivolol (Bystolic) is a β1 receptor blocker with an IC50 of 4.5 µM.
Nefiracetam (Translon)	7.16513	77191-36-7	Nefiracetam (Translon) is cognitive enhancer with an IC50 of approximately 150–200 μM for Ro 5-4864.
Nelarabine (Arranon)	-9.06082	121032-29-9	Nelarabine (Arranon) performes growth inhibitory activity (IC50= 1.61 µM) against MOLT-4 cells.
Neomycin sulfate	-1.47382	1405-10-3	Neomycin sulphate belongs to a class of antibiotics known as the aminoglycosides.
Neostigmine bromide (Prostigmin)	-0.504061	114-80-7	Neostigmine bromide (Prostigmin) is a reversible acetylcholinesterase inhibitor.
Nepafenac	-12.2405	78281-72-8	Nepafenac is a non-steroidal anti-inflammatory drug (NSAID).
Nevirapine (Viramune)	9.64211	129618-40-2	Nevirapine (Viramune) is a non-nucleoside reverse transcriptase inhibitor (NNRTI) used to treat HIV-1 infection and AIDS.
Niacin (Nicotinic acid)	-0.509483	59-67-6	Niacin (Nicotinic acid) is a water-soluble vitamin belonging to the vitamin B family.
Nicorandil (Ikorel)	51.0147	65141-46-0	Nicorandil (Ikorel) is potassium channel activator.
Nicotinamide (Niacinamide)	-2.77331	98-92-0	Nicotinamide (Niacinamide) is a water-soluble vitamin and is part of the vitamin B group.
Nilotinib (AMN-107)	-7.37459	641571-10-0	Inhibitor of BCR-ABL, IC50 < 30nM
Nimodipine (Nimotop)	-0.576053	66085-59-4	Nimodipine (Nimotop) is a dihydropyridine derivative and an analogue of the calcium channel blocker nifedipine, with antihypertensive activity.
Nisoldipine (Sular)	-2.86432	63675-72-9	Nisoldipine (Sular) is a calcium channel blocker.
Nitazoxanide (Alinia, Annita)	-35.8558	55981-09-4	Nitazoxanide (Alinia, Annita) is a synthetic nitrothiazolyl-salicylamide derivative and an antiprotozoal agent. (IC50 for canine influenza virus ranges from 0.17 to 0.21 μM)
Nitrofurazone (Nitrofural)	29.7761	59-87-0	Nitrofurazone is a topical anti-infective agent with an IC50 of 22.83 ± 1.2 µM. (Rat LD50 = 590 mg/kg)
Nizatidine	-2.66592	76963-41-2	Nizatidine (Axid) is a histamine H2-receptor antagonist with and IC50 of 6.7 nM for AChE.
Norfloxacin (Norxacin)	2.34475	70458-96-7, 68077-27-0 (HCl)	Norfloxacin (Norxacin) is a broad-spectrum antibiotic.
Novobiocin sodium (Albamycin)	-0.631259	1476-53-5	Novobiocin (Albamycin) is a very potent bacterial DNA gyrase and human organic anion transporters with Ki of of 14.87 ± 0.40 µM for hOAT1, 4.77 ± 1.12 µM for hOAT3, and 90.50 ± 7.50 µM for hOAT4
Nystatin (Mycostatin)	3.99805	1400-61-9	Nystatin (Mycostatin) is a polyene antifungal drug to which many molds and yeasts are sensitive, including Candida spp.
Ofloxacin (Floxin)	-0.566707	82419-36-1, 118120-51-7 (XHCl)	Ofloxacin is a synthetic broad-spectrum antimicrobial agent.
Olanzapine (Zyprexa)	12.6569	132539-06-1	Olanzapine (Zyprexa) is a high affinity for 5-HT2 serotonin and D2 dopamine receptor antagonist.
Olopatadine hydrochloride (Opatanol)	-8.37956	140462-76-6	Olopatadine hydrochloride (Opatanol) is a histamine blocker and mast cell stabilizer with an IC50 of 559 µM for the release of histamine.
Omeprazole (Prilosec)	1.49593	73590-58-6	Omeprazole (Prilosec) is a proton pump inhibitor used in the treatment of dyspepsia.
Orlistat (Alli, Xenical)	-9.86804	96829-58-2	Orlistat is a general lipase inhibitor with IC50 of 122 ng/ml for PL from human duodenal juice.
OSI-420 (Desmethyl Erlotinib)	-0.166931	183320-51-6, 183321-86-0 (free base)	OSI-420 (Desmethyl Erlotinib,CP-473420) is an active metabolite of erlotinib which is an orally active EGFR tyrosin kinase inhibitor with IC50 of 2 and 20 nM for the inhibition of human EGFR and EGFR autophosphorylation in tumor cells.
Oxaliplatin (Eloxatin)	-2.49382	61825-94-3	Oxaliplatin (Eloxatin) is a 1,2-diaminocyclohexane (DACH) carrier ligand-based groups of platinum antitumor agent with IC50 of median 1.3, 6.2 and 1.5 mM for SW480 DLD1, HT29, respectively.
Oxybutynin (Ditropan)	37.2717	5633-20-5	Oxybutynin (Ditropan) is an anticholinergic medication used to relieve urinary and bladder difficulties.
Oxymetazoline hydrochloride	-9.52345	2315-02-8	Oxymetazoline hydrochloride is an α1 and α2 adrenergic receptor agonist.
Oxytetracycline (Terramycin)	2.78546	79-57-2	Oxytetracycline (Terramycin) was the second of the broad-spectrum tetracycline group of antibiotics to be discovered.
Ozagrel	-9.98712	82571-53-7	Ozagrel is a potent and selective thromboxane A2 synthetase inhibitor with an IC50 of 4 nM.
Paclitaxel (Taxol)	-12.7532	33069-62-4, 157069-30-2, 1203669-79-7	Paclitaxel also known as Taxol, Onxol, Nov-Onxol is a microtubule polymer stabilizer with an IC50 of 0.1 pM for human endothelial cells.
Paliperidone (Invega)	-1.53686	144598-75-4	Paliperidone (Invega) is an atypical antipsychotic.
Pancuronium (Pavulon)	7.53821	15500-66-0	Pancuronium (Pavulon) is a competitive acetylcholine antagonist with an IC50 of 5.5 ± 0.5 nM.
Pazopanib HCl	-2.36034	635702-64-6, 444731-52-6 (free base)	VEGFR inhibitor, IC50 of 10, 30, and 47 nM for VEGFR-1, -2, and -3.
Pemetrexed	0.519141	150399-23-8, 137281-23-3 (free base)	Pemetrexed disodium (Alimta) is a thymidylate synthase, DHFR and glycinamide ribonucleotide formyltransferase inhibitor with an IC50 of 25, 34, 220 nM.
Perindopril Erbumine (Aceon)	-1.3072	107133-36-8, 82834-16-0 (free base)	Perindopril Erbumine(Aceon) is the tert-butylamine salt of perindopril, the ethyl ester of a non-sulfhydryl angiotensin-converting enzyme (ACE) inhibitor.
Phenylbutazone (Butazolidin, Butatron)	47.3618	50-33-9	Phenylbutazone (Butazolidin, Butatron) is used as a non-steroidal anti-inflammatory drug for the treatment of chronic pain, including the symptoms of arthritis.
Phenytoin (Lepitoin)	21.2358	57-41-0	Phenytoin (Lepitoin; NSC 8722; Phenytek; Phenytoine; Sodanton; Zentropi) is an inactive voltage-gated sodium channel stabilizer.
Phenytoin sodium (Dilantin)	3.11504	630-93-3	Phenytoin sodium (Dilantin) is an inactive voltage-gated sodium channel stabilizer.
Pimobendan (Vetmedin)	-0.217102	74150-27-9, 77469-98-8 (HCl)	Pimobendan (Vetmedin) is a Ca(2+) sensitizer with an IC50 of 26 µM and a selective phosphodiesterase III inhibitor with an IC50 of <1 µM.
Piroxicam (Feldene)	4.80128	36322-90-4	Piroxicam (Feldene, Roxam) is a non-selective COX inhibitor with an IC50 of 6 mM.
Pitavastatin calcium (Livalo)	17.6532	147526-32-7	Pitavastatin calcium (Livalo) is a novel member of the medication class of statins.
Posaconazole	-12.501	171228-49-2, 177571-33-4, 1198769-38-8 (H2O)	Posaconazole is a triazole antifungal drug.
Potassium iodide	-0.996646	7681-11-0	Potassium iodide is used to treat overactive thyroid and to protect the thyroid gland from the effects of radiation from inhaled or swallowed radioactive iodine.
Pramipexole dihydrochloride monohydrate	-0.655147	191217-81-9	Pramipexole dihydrochloride monohydrate is a partial/full D2S, D2L, D3, D4, receptor agonist with a Ki of 3.9, 2.2, 0.5, 5.1 nM.
Prasugrel (Effient)	-7.75409	150322-43-3, 389574-19-0 (HCl), 389574-20-3 (Maleic acid)	A novel platelet inhibitor
Prednisolone (Hydroretrocortine)	4.32784	50-24-8	Prednisolone (Hydroretrocortine) is a synthetic glucocorticoid with anti-inflammatory and immunomodulating properties.
Prednisolone acetate (Omnipred)	-1.13366	52-21-1	Prednisolone acetate is a synthetic corticosteroid drug that is particularly effective as an immunosuppressant agent.
Prednisone (Adasone)	28.3676	53-03-2	Prednisone (Adasone) is a synthetic corticosteroid drug that is particularly effective as an immunosuppressant drug.
Prilocaine	7.70731	721-50-6, 1786-81-8 (HCl)	Prilocaine is a local anesthetic of the amino amide type.
Primidone (Mysoline)	27.8805	125-33-7	Primidone (Mysoline) is an anticonvulsant of the pyrimidinedione class.
Progesterone (Prometrium)	7.10729	57-83-0	Progesterone (Prometrium) is a C-21 steroid hormone.
Pyrazinamide (Pyrazinoic acid amide)	15.2163	98-96-4	Pyrazinamide (Pyrazinoic acid amide) is a drug used to treat tuberculosis.
Pyridostigmine Bromide (Mestinon)	35.3232	101-26-8, 155-97-5 (FREE BASE)	Pyridostigmine Bromide (Mestinon) is a parasympathomimetic and a reversible cholinesterase inhibitor.
Pyrimethamine	-0.769288	58-14-0	Pyrimethamine is a dihydrofolate reductase(DHFR) inhibitor with an IC50 of 15.4 nM.
Quetiapine fumarate (Seroquel)	0.552086	111974-72-2	Quetiapine fumarate(Seroquel) is an atypical antipsychotic used in the treatment of schizophrenia, bipolar I mania, bipolar II depression, bipolar I depression.
Quinine hydrochloride dihydrate	-0.947217	6119-47-7	Quinine hydrochloride dihydrate is a natural white crystalline alkaloid having antipyretic (fever-reducing), antimalarial, analgesic (painkilling), anti-inflammatory properties and a bitter taste.
Racecadotril (Acetorphan)	-7.36621	81110-73-8	Racecadotril is a peripherally acting enkephalinase inhibitor with an IC50 of 4.5 µM.
Raltegravir (MK-0518)	8.8573	518048-05-0, 1292804-07-9 (sodium salt)	Raltegravir (MK-0518) is anHIV integrase inhibitor, IC95 for HIV-1 in 50% normal human serum = 33 nM.
Ramelteon (TAK-375)	-3.29502	196597-26-9	Ramelteon is a melatonin receptor agonist with both high affinity for melatonin MT1 (IC50 =28.5 ± 8.55 pM)and MT2 (20.1 ± 9.25 pM)receptors and selectivity over the MT3 receptor.
Ramipril (Altace)	-0.755187	87333-19-5	Ramipril (Altace) is an angiotensin-converting enzyme (ACE) inhibitor with an IC50 of 5 nM.
Ranitidine (Zantac)	1.37326	66357-59-3	Ranitidine hydrochloride (Zantac) is a histamine H2-receptor antagonist with IC50 of 3.3 ± 1.4 µM.
Ranolazine (Ranexa)	-0.884885	95635-55-5	Ranolazine (Ranexa) is an antianginal medication.
Ranolazine dihydrochloride	-1.36412	95635-56-6, 95635-55-5 (free base)	Ranolazine (Ranexa), is an antianginal medication.
Rapamycin (Sirolimus)	-1.51297	53123-88-9, 1179372-35-0, 1189166-54-8, 1233221-34-5, 1353039-01-6	Rapamycin also known as Sirolimus & Rapamune is a mTOR inhibitor. Rapamycin Sirolimus inhibits cell motility by suppression of mTOR-mediated pathways.
Repaglinide	-4.68989	135062-02-1, 847829-40-7 (sodium salt), 172041-25-7 (calcium salt)	Repaglinide is for the treatment of type II diabetes.
Reserpine	24.0298	50-55-5, 1407-38-1, 8048-25-7, 16994-56-2 (HCl)	Reserpine is an indole alkaloid antipsychotic and antihypertensive drug that has been used for the control of high blood pressure and for the relief of psychotic symptoms.
Resveratrol	22.8456	501-36-0, 31100-06-8, 1337923-22-4	Resveratrol is a phytoalexin produced naturally by several plants with anti-cancer, anti-inflammatory, blood-sugar-lowering and other beneficial cardiovascular effects .
Ribavirin (Copegus)	12.2751	36791-04-5	Ribavirin is an anti-viral agent indicated for severe RSV infection (individually), hepatitis C infection and other viral infections.
Riboflavin (Vitamin B2)	1.70421	83-88-5	Riboflavin (vitamin B2) is an easily absorbed micronutrient with a key role in maintaining health in humans and other animals.
Rifabutin (Mycobutin)	-2.35224	72559-06-9	Rifabutin (Mycobutin) is a semisynthetic ansamycin antibiotic with potent antimycobacterial properties.
Rifapentine (Priftin)	9.26098	61379-65-5	Rifapentine (Priftin) is an antibiotic drug used in the treatment of tuberculosis.
Rifaximin (Xifaxan)	1.93158	80621-81-4	Rifaximin (Xifaxan), an orally administered, semi-synthetic, nonsystemic antibiotic derived from rifamycin SV with antibacterial activity.
Riluzole (Rilutek)	40.9045	1744-22-5	Riluzole (Rilutek) is a drug used to treat amyotrophic lateral sclerosis.
Risedronate sodium	4.50457	115436-72-1, 1159813-51-0 (free base)	Risedronate sodium is a bisphosphonate used to strengthen bone, treat or prevent osteoporosis, and treat Paget's disease of bone.
Risperidone (Risperdal)	23.7191	106266-06-2, 666179-74-4 (HCl), 666179-96-0 (methanesulfonate)	Risperidone (Risperdal) is an atypical antipsychotic used to treat schizophrenia.
Ritodrine hydrochloride (Yutopar)	3.88634	23239-51-2	Ritodrine hydrochloride (DU 21220; Miolene; NSC 291565; Pre-Par) is a hydrochloride salt of ritodrine which is a β-2 adrenergic receptor agonist.
Ritonavir	-1.83599	155213-67-5	Ritonavir is an inhibitor of HIV protease used to treat HIV infection and AIDS.
Rizatriptan Benzoate (Maxalt)	14.2706	145202-66-0	Rizatriptan Benzoate (Maxalt) is a 5-HT1 agonist triptan drug for the treatment of migraine headaches.
Rocuronium bromide	-0.727004	119302-91-9, 143558-00-3 (free base)	Rocuronium is an aminosteroid non-depolarizing neuromuscular blocker or muscle relaxant.
Rosiglitazone (Avandia)	-1.00046	122320-73-4	Rosiglitazone (Avandia) is a potent antihyperglycemic agent and a potent thiazolidinedione insulin sensitizer with IC50 of 12, 4 and 9 nM for rat, 3T3-L1 and human adipocytes, respectively.
Rosiglitazone maleate	6.30087	155141-29-0	Rosiglitazone maleate is an anti-diabetic drug in the thiazolidinedione class of drugs.
Rufinamide (Banzel)	-3.11324	106308-44-5	Rufinamide, a triazole derivative, is an anticonvulsant medication.
S-(+)-Rolipram	-1.22727	85416-73-5	S-(+)-Rolipram is a less active enantiomer of the PDE4 inhibitor with an EC50 of 1.0 µM.
Salbutamol sulfate (Albuterol)	-7.51915	51022-70-9	Salbutamol(Albuterol) is a short-acting β2-adrenergic receptor agonist with an IC50 of 8.93 µM.
Scopolamine hydrobromide	-0.0258383	114-49-8	Scopolamine is a competitive muscarinic acetylcholine receptor with an IC50 of 55.3 ± 4.3 nM.
Sildenafil citrate	4.39956	171599-83-0, 139755-83-2 (FREE BASE)	Sildenafil citrate is a drug used to treat erectile dysfunction and pulmonary arterial hypertension (PAH).
Simvastatin (Zocor)	2.20775	79902-63-9	Simvastatin(Zocor) is a hypolipidemic drug belonging to the class of pharmaceuticals called "statins".
Sodium butyrate	0.412117	156-54-7, 107-92-6(free base)	Sodium butyrate is a compound with formula Na (C3H7COO)
Sodium orthovanadate	55.9168	13721-39-6	Sodium orthovanadate is the chemical compound Na3VO4 and contains the tetrahedral VO43. It is an inhibitor of protein tyrosine phosphatases, alkaline phosphatases and a number of ATPases, most likely acting as a phosphate analogue.
Sorafenib (Nexavar)	-5.20193	475207-59-1, 284461-73-0 (free base)	Sorafenib Tosylate is a novel, small molecular inhibitor of several tyrosine protein kinases (VEGFR and PDGFR) and RAF/MEK/ERK cascade inhibitor with an IC50 of 6, 22, 38 nM for Raf-1, wt BRAF and V599E mutant BRAF.
Sotalol (Betapace)	-6.65919	959-24-0	Sotalol (Betapace) is a non-selective beta blocker and a potassium channel blocker with an IC50 of 43 µM.
Spectinomycin hydrochloride	-1.0254	21736-83-4	Spectinomycin hydrochloride is a new parenteral antibiotic prepared from Streptomyces spectabilis.
Stavudine	6.32758	3056-17-5, 134624-73-0 (sodium salt)	Stavudine is a nucleoside analog reverse transcriptase inhibitor (NARTI) active against HIV.
Streptozotocin (Zanosar)	-7.89958	18883-66-4, 11006-80-7, 37793-00-3, 132769-73-4	Streptozotocin (Streptozocin, Zanosar, STZ) is a naturally occurring chemical used in cancer chemotherapy and Type 1 diabetes treatment.
Sulfadiazine	17.3779	68-35-9	Sulfadiazine is a sulfonamide antibiotic.
Sulfameter (Bayrena)	28.209	651-06-9	Sulfameter (Bayrena) is a long-acting sulfonamide antibacterial.
Sulfamethoxazole	-1.58604	723-46-6	Sulfamethoxazole (Gantanol) is a sulfonamide bacteriostatic antibiotic with an IC50 of 2.7 μM.
Sulfanilamide	17.7344	63-74-1	Sulfanilamide is a sulfonamide antibacterial.
Sulfisoxazole	-0.221039	127-69-5	Sulfisoxazole is a sulfonamide antibacterial with an oxazole substituent.
Sulindac (Clinoril)	-5.67304	38194-50-2, 63804-15-9 (sodium salt)	Sulindac (Clinoril) is a non-steroidal anti-inflammatory drug of the arylalkanoic acid class.
Sumatriptan succinate	8.05442	103628-48-4, 103628-62-2 (HCl)	Sumatriptan succinate (Imitrex, Imigran) is a selective 5-hydroxytryptamine1 receptor subtype agonist.
Sunitinib Malate (Sutent)	1.3999	341031-54-7, 557795-19-4 (free base), 1126641-10-8 ( Maleic acid)	Sunitinib Malate (Sutent) is a multitargeted FLT3, PDGFRs, VEGFRs, and Kit kinase inhibitor with Ki of 0.009 and 0.008 µM for Flk-1 and PDGFR.
Tadalafil (Cialis)	0.202148	171596-29-5, 240822-07-5, 282541-36-0	Tadalafil (Cialis) is a PDE inhibitor.
Tamoxifen Citrate (Nolvadex)	-8.21124	54965-24-1	Tamoxifen (Nolvadex) is an estrogen receptor antagonist with an IC50 of 31 μM for the MCF-7 cells.
Taurine	8.63353	107-35-7	Taurine, or 2-aminoethanesulfonic acid, is an organic acid.
Tazarotene (Avage)	38.1067	118292-40-3	Tazarotene is a prescription topical retinoid sold as a cream or gel.
Telbivudine (Sebivo, Tyzeka)	23.7908	3424-98-4	Telbivudine (Tyzeka, Sebivo) is an antiviral drug used in the treatment of hepatitis B infection.
Telmisartan (Micardis)	0.709573	144701-48-4	Telmisartan (Micardis) is an angiotensin II receptor antagonist (ARB) used in the management of hypertension.
Temsirolimus (Torisel)	1.55989	162635-04-3, 343261-52-9, 1034922-90-1	mTOR inhibitor.
Teniposide (Vumon)	-0.428671	29767-20-2	Teniposide (Vumon)is a chemotherapeutic medication mainly used in the treatment of childhood acute lymphocytic leukemia (ALL).
Tenofovir (Viread)	8.22856	147127-20-6, 206184-49-8 (H2O), 1236287-04-9 (Maleic acid)	Tenofovir belongs to nucleotide analogue reverse transcriptase inhibitors (nRTIs).
Terbinafine (Lamisil, Terbinex)	-3.02767	91161-71-6	Terbinafine (Lamisil, Terbinex) is used to treat infections caused by a fungus. It works by killing the fungus or preventing its growth.
Terbinafine hydrochloride (Lamisil)	-10.7091	78628-80-5	Terbinafine hydrochloride (Lamisil) is a hydrochloride salt of terbinafine that is a synthetic allylamine antifungal and a squalene epoxidase inhibitor with an IC50 of 30 nM for Candida albicans.
Testosterone cypionate	-1.52311	58-20-8	Testosterone cypionate is the oil-soluble 17 (beta)-cyclopentylpropionate ester of the androgenic hormone testosterone.
Testosterone propionate (Agovirin)	-1.65569	57-85-2	Testosterone propionate (Agovirin) is a direct androgen receptor activator and an indirect certain estrogen receptors activator.
Tetracaine hydrochloride (Pontocaine)	-0.577155	136-47-0	Tetracaine hydrochloride (Pontocaine) is a hydrochloride salt form of tetracaine which is a potent local anaesthetic and a channel function allosteric inhibitor.
Thalidomide	-3.29597	50-35-1	Thalidomide was introduced as a sedative drug,immunomodulatory agent and also is investigated for treating symptoms of many cancers.
Thioguanine	13.0357	154-42-7	The thiopurine drugs are purine antimetabolites widely used in the treatment of acute lymphoblastic leukemia, autoimmune disorders (e.g., Crohn's disease, rheumatoid arthritis) and organ transplant recipients.
Tiotropium Bromide (Spiriva, BA 679BR)	0.63987	136310-93-5	Tiotropium Bromide (Spiriva, BA 679BR) is a synthetic quaternary ammonium antimuscarinic agent and is a muscarinic receptor antagonist.
Tiotropium Bromide hydrate	-1.09211	139404-48-1	Tiotropium Bromide hydrate is a monohydrate of tiotropium bromide (Spiriva; Tiova; BA 679BR; tiopropium) that is an anticholinergic and bronchodilator and a muscarinic receptor antagonist.
Tioxolone	-0.329228	4991-65-5	Tioxolone is a metalloenzyme carbonic anhydrase I inhibitor with a Ki of 91 nM.
Tolterodine tartrate (Detrol LA)	-2.30689	124937-52-6	Tolterodine tartrate (Detrol LA) is a tartrate salt of tolterodine that is a competitive muscarinic receptor antagonist.
Topiramate	11.4111	97240-79-4, 1103510-60-6	Topiramate (Topamax) is an anticonvulsant drug.
Topotecan HCl	-1.54265	119413-54-6	Topotecan Hydrochloride (Hycamtin) is a topoisomerase I inhibitor with an IC50 of 13 and 2 nM for MCF-7 Luc cells and DU-145 Luc cells.
Toremifene Citrate (Fareston, Acapodene)	-2.80913	89778-27-8	Toremifene Citrate (Fareston, Acapodene) is an oral selective estrogen receptor modulator (SERM) which helps oppose the actions of estrogen in the body.
Torsemide (Demadex)	21.9645	56211-40-6	Torsemide (Demadex) is a pyridine-sulfonyl urea type loop diuretic with an IC50 of 2.7 ± 0.17 µM.
Tranilast (SB 252218)	-11.3548	53902-12-8, 104931-56-8 (sodium salt)	Tranilast (Rizaben) is an antiallergic drug.
Trazodone hydrochloride (Desyrel)	-1.39754	25332-39-2	Trazodone hydrochloride (Desyrel) is a hydrochloride salt of trazodone that is a serotonin antagonist and reuptake inhibitor with a Kd of 0.16 μM.
Tretinoin (Aberela)	-38.4203	302-79-4	Tretinoin (Aberela) is a drug commonly used to treat acne vulgaris and keratosis pilaris.
Triamcinolone (Aristocort)	16.3128	124-94-7	Triamcinolone (Aristocort) is a glucocorticoid given, as the free alcohol or in esterified form, orally, intramuscularly, by local injection, by inhalation, or applied topically in the management of various disorders in which corticosteroids are indicated.
Triamcinolone acetonide	59.8289	76-25-5	Triamcinolone Acetonide is a more potent type of triamcinolone, being about 8 times as effective as prednisone.
Trifluridine (Viroptic)	9.42437	70-00-8	Trifluridine (Viroptic) is an anti-herpesvirus antiviral drug, used primarily on the eye.
Trilostane	4.14838	13647-35-3, 27107-98-8, 28414-46-2	Trilostane is an inhibitor of 3 β-hydroxysteroid dehydrogenase used in the treatment of Cushing's syndrome.
Tropisetron	-4.07838	105826-92-4	Tropisetron hydrochloride is a selective 5-HT3 receptor antagonist and α7-nicotinic receptor agonist with an IC50 of 70.1 ± 0.9 nM for 5-HT3 receptor.
Trospium chloride (Sanctura)	7.4943	10405-02-4	Trospium chloride (Sanctura) is a competitive muscarinic cholinergic receptor antagonist.
Ursodiol (Actigal Urso)	35.2745	128-13-2	Ursodiol reduces cholesterol absorption and is used to dissolve (cholesterol) gallstones. (IC50=0.22 µM)
Valsartan (Diovan)	-0.713919	137862-53-4	Valsartan (Diovan) is an angiotensin II receptor antagonist with IC50 of ranging from 39.5 to 116 µM.
Vandetanib (Zactima)	-8.86237	443913-73-3, 338992-53-3 (TFA), 524722-52-9 (HCl)	Vandetanib is a VEGFR and EGFR antagonist and a tyrosine kinase inhibitor with IC50 of 60, 90, 40 nM for HUVEC proliferation, PC-9 cells and tyrosine kinase activity, respectively.
Vardenafil (Vivanza)	-5.64049	224785-90-4, 224785-90-4 (free base)	Vardenafil(Vivanza) is a new type PDE inhibitor with IC50 of 0.7 and 180 nM for PDE5 and PDE1, respectively.
Venlafaxine	22.6119	99300-78-4, 93413-69-5 (free base)	Venlafaxine (Effexor, Efexor) is an arylalkanolamine serotonin-norepinephrine reuptake inhibitor (SNRI).
Vicriviroc Malate	0.112551	541503-81-5, 541503-48-4 (HCl), 306296-47-9 (free base)	Vicriviroc is a CCR5 (cellular coreceptor 5) inhibitor, in vitro activity against HIV (IC90<13 nM)
Vidarabine (Vira-A)	20.089	5536-17-4	Vidarabine (Vira-A) is an antiviral drug which is active against herpes simplex and varicella zoster viruses.
Vincristine	-7.49641	2068-78-2	Vincristine Sulfate is a microtubule function inhibitor with IC50 of 10.4±1.1, 28.1±3.4, 22.4±2.1 µM for HL-60, Bel7402, HO-8910, respectively.
Vinorelbine (Navelbine)	-1.97576	71486-22-1, 1151995-01-5	Vinorelbine is the first 5´NOR semi-synthetic vinca alkaloid and an anti-mitotic chemotherapy drug. (IC50=0.8 M)
Vitamin b12	42.8506	68-19-9	Vitamin b12 is a water soluble vitamin with a key role in the normal functioning of the brain and nervous system, and for the formation of blood.
Voriconazole	17.4793	137234-62-9, 173967-54-9	Voriconazole (VFEND) is a triazole antifungal medication that is generally used to treat serious, invasive fungal infections.
Vorinostat (SAHA)	25.4018	149647-78-9	Vorinostat also known as SAHA, Zolinza, MK-0683 is an HDAC inhibitor. Vorinostat CAS No 149647-78-9 with purity >99% & solubility DMSO is available.
Zalcitabine	3.27792	7481-89-2	Zalcitabine is a nucleoside analog HIV reverse transcriptase inhibitor (NARTI).
Zileuton	-10.2424	111406-87-2, 118569-21-4 (sodium salt)	Zileuton (ZYFLO) is an orally active inhibitor of 5-lipoxygenase, and thus inhibits leukotrienes (LTB4, LTC4, LTD4, and LTE4) formation.
Ziprasidone hydrochloride	8.38357	122883-93-6, 138982-67-9 (ClH.H2O), 146939-27-7 (free base)	Ziprasidone was the fifth atypical antipsychotic.
Zoledronic Acid (Zoledronate)	-0.210611	118072-93-8	A potent nitrogen-containing bisphosphonates.It inhibited proliferation of human foetal osteoblastic cell line (hFOB) with an IC50 of 40 μM.
Zolmitriptan (Zomig)	41.2133	139264-17-8	Zolmitriptan (Zomig) is a selective serotonin receptor agonist.
Zonisamide	-5.91248	68291-97-4, 68291-98-5 (sodium salt)	Zonisamide is a sulfonamide anticonvulsant approved for use as an adjunctive.
	note: ND = not determined due to severe toxicity or due to color of compound interfering with assay
